# Supplementary material for: Geminal homologative fluorination of carbonyl derivatives en route to 1-fluoro-2-haloethyl skeletons
Source: Chem Commun (Camb). 2025 Jun 6;61(58):10792–5. doi: 10.1039/d5cc01542a (PMC12179841; doi:10.1039/d5cc01542a)
Supplement: CC-061-D5CC01542A-s002 [file CC-061-D5CC01542A-s002.cif]

# Supplementary Information (SI) for ChemComm.
# This journal is © The Royal Society of Chemistry 2025

####################################################################### 
# 
# This file contains crystal structure data downloaded from the 
# Cambridge Structural Database (CSD) hosted by the Cambridge 
# Crystallographic Data Centre (CCDC).
# 
# Full information about CCDC data access policies and citation 
# guidelines are available at http://www.ccdc.cam.ac.uk/access/V1 
# 
# Audit and citation data items may have been added by the CCDC. 
# Please retain this information to preserve the provenance of 
# this file and to allow appropriate attribution of the data. 
# 
#######################################################################

data_mo_vipa_mami980_1_p21n
_database_code_depnum_ccdc_archive 'CCDC 2410335'
loop_
_audit_author_name
_audit_author_address
'Alexander Prado-Roler'
;University of Vienna
Austria
;
_audit_update_record             
;
2024-12-14 deposited with the CCDC.	2025-06-06 downloaded from the CCDC.
;
_audit_creation_date             2024-11-25
_audit_creation_method           
;
Olex2 1.5-alpha
(compiled 2024.11.02 svn.r19aeb66f for OlexSys, GUI svn.r7078)
;
_chemical_name_common            ?
_chemical_name_systematic        ?
_chemical_formula_moiety         'C8 H5 Cl4 F'
_chemical_formula_sum            'C8 H5 Cl4 F'
_chemical_formula_weight         261.92
_chemical_melting_point          ?
loop_
_atom_type_symbol
_atom_type_description
_atom_type_scat_dispersion_real
_atom_type_scat_dispersion_imag
_atom_type_scat_source
C C 0.0033 0.0016 'International Tables Vol C Tables 4.2.6.8 and 6.1.1.4'
H H 0.0000 0.0000 'International Tables Vol C Tables 4.2.6.8 and 6.1.1.4'
Cl Cl 0.1484 0.1585 'International Tables Vol C Tables 4.2.6.8 and 6.1.1.4'
F F 0.0171 0.0103 'International Tables Vol C Tables 4.2.6.8 and 6.1.1.4'

_shelx_space_group_comment       
;
The symmetry employed for this shelxl refinement is uniquely defined
by the following loop, which should always be used as a source of
symmetry information in preference to the above space-group names.
They are only intended as comments.
;
_space_group_crystal_system      monoclinic
_space_group_IT_number           14
_space_group_name_H-M_alt        'P 1 21/n 1'
_space_group_name_Hall           '-P 2yn'
loop_
_space_group_symop_operation_xyz
'x, y, z'
'-x+1/2, y+1/2, -z+1/2'
'-x, -y, -z'
'x-1/2, -y-1/2, z-1/2'

_cell_length_a                   9.8894(3)
_cell_length_b                   6.0908(3)
_cell_length_c                   16.5497(9)
_cell_angle_alpha                90
_cell_angle_beta                 96.434(2)
_cell_angle_gamma                90
_cell_volume                     990.58(8)
_cell_formula_units_Z            4
_cell_measurement_reflns_used    6263
_cell_measurement_temperature    100.0
_cell_measurement_theta_max      30.552
_cell_measurement_theta_min      2.533
_shelx_estimated_absorpt_T_max   0.966
_shelx_estimated_absorpt_T_min   0.945
_exptl_absorpt_coefficient_mu    1.154
_exptl_absorpt_correction_T_max  0.5645
_exptl_absorpt_correction_T_min  0.5352
_exptl_absorpt_correction_type   multi-scan
_exptl_absorpt_process_details   
;
SADABS-2016/2 (Bruker,2016/2) was used for absorption correction.
wR2(int) was 0.0512 before and 0.0366 after correction.
The Ratio of minimum to maximum transmission is 0.9481.
The \l/2 correction factor is Not present.
;
_exptl_crystal_colour            'clear colourless'
_exptl_crystal_colour_lustre     clear
_exptl_crystal_colour_primary    colourless
_exptl_crystal_density_diffrn    1.756
_exptl_crystal_density_meas      ?
_exptl_crystal_density_method    ?
_exptl_crystal_description       block
_exptl_crystal_F_000             520
_exptl_crystal_size_max          0.05
_exptl_crystal_size_mid          0.04
_exptl_crystal_size_min          0.03
_exptl_transmission_factor_max   ?
_exptl_transmission_factor_min   ?
_diffrn_reflns_av_R_equivalents  0.0296
_diffrn_reflns_av_unetI/netI     0.0328
_diffrn_reflns_Laue_measured_fraction_full 0.994
_diffrn_reflns_Laue_measured_fraction_max 0.962
_diffrn_reflns_limit_h_max       13
_diffrn_reflns_limit_h_min       -14
_diffrn_reflns_limit_k_max       6
_diffrn_reflns_limit_k_min       -8
_diffrn_reflns_limit_l_max       23
_diffrn_reflns_limit_l_min       -21
_diffrn_reflns_number            10830
_diffrn_reflns_point_group_measured_fraction_full 0.994
_diffrn_reflns_point_group_measured_fraction_max 0.962
_diffrn_reflns_theta_full        25.242
_diffrn_reflns_theta_max         30.543
_diffrn_reflns_theta_min         2.292
_diffrn_ambient_temperature      100.0
_diffrn_detector_area_resol_mean ?
_diffrn_measured_fraction_theta_full 0.994
_diffrn_measured_fraction_theta_max 0.962
_diffrn_measurement_device_type  'Bruker APEX-II CCD'
_diffrn_measurement_method       '\f and \w scans'
_diffrn_radiation_type           MoK\a
_diffrn_radiation_wavelength     0.71073
_diffrn_source                   ?
_diffrn_source_current           1.0
_diffrn_source_power             0.05
_diffrn_source_voltage           50.0
_diffrn_standards_number         0
_reflns_Friedel_coverage         0.000
_reflns_Friedel_fraction_full    .
_reflns_Friedel_fraction_max     .
_reflns_number_gt                2415
_reflns_number_total             2927
_reflns_special_details          
;
 Reflections were merged by SHELXL according to the crystal
 class for the calculation of statistics and refinement.
 
 _reflns_Friedel_fraction is defined as the number of unique
 Friedel pairs measured divided by the number that would be
 possible theoretically, ignoring centric projections and
 systematic absences.
;
_reflns_threshold_expression     'I > 2\s(I)'
_computing_cell_refinement       'SAINT V8.38A (Bruker, 2018)'
_computing_data_collection       ?
_computing_data_reduction        'SAINT V8.38A (Bruker, 2018)'
_computing_molecular_graphics    'Olex2 1.5-alpha (Dolomanov et al., 2009)'
_computing_publication_material  'Olex2 1.5-alpha (Dolomanov et al., 2009)'
_computing_structure_refinement  'XL  (Sheldrick, 2008)'
_computing_structure_solution    'XS  (Sheldrick, 2008)'
_refine_diff_density_max         0.483
_refine_diff_density_min         -0.301
_refine_diff_density_rms         0.077
_refine_ls_extinction_coef       .
_refine_ls_extinction_method     none
_refine_ls_goodness_of_fit_ref   1.113
_refine_ls_hydrogen_treatment    mixed
_refine_ls_matrix_type           full
_refine_ls_number_parameters     125
_refine_ls_number_reflns         2927
_refine_ls_number_restraints     1
_refine_ls_R_factor_all          0.0328
_refine_ls_R_factor_gt           0.0233
_refine_ls_restrained_S_all      1.120
_refine_ls_shift/su_max          0.001
_refine_ls_shift/su_mean         0.000
_refine_ls_structure_factor_coef Fsqd
_refine_ls_weighting_details     
'w=1/[\s^2^(Fo^2^)+(0.0256P)^2^+0.2204P] where P=(Fo^2^+2Fc^2^)/3'
_refine_ls_weighting_scheme      calc
_refine_ls_wR_factor_gt          0.0561
_refine_ls_wR_factor_ref         0.0596
_refine_special_details          
;
_olex2_refinement_description

1. Fixed Uiso
 At 1.2 times of:
  All C(H) groups, All F(H) groups
2. Restrained distances
 F1B-C1
 1.38 with sigma of 0.02
3. Uiso/Uaniso restraints and constraints
Uanis(F1B) = Uanis(F1A)
4. Others
 Sof(H1B)=Sof(F1B)=1-FVAR(1)
 Sof(F1A)=Sof(H1A)=FVAR(1)
5.a Ternary CH refined with riding coordinates:
 C1(H1B)
5.b Aromatic/amide H refined with riding coordinates:
 C3(H3), C4(H4), C6(H6), C7(H7)
;
_atom_sites_solution_hydrogens   mixed
_atom_sites_solution_primary     direct
_atom_sites_solution_secondary   ?
loop_
_atom_site_label
_atom_site_type_symbol
_atom_site_fract_x
_atom_site_fract_y
_atom_site_fract_z
_atom_site_U_iso_or_equiv
_atom_site_adp_type
_atom_site_occupancy
_atom_site_site_symmetry_order
_atom_site_calc_flag
_atom_site_refinement_flags_posn
_atom_site_refinement_flags_adp
_atom_site_refinement_flags_occupancy
_atom_site_disorder_assembly
_atom_site_disorder_group
Cl1 Cl 0.35875(3) 0.25531(5) 0.42849(2) 0.02229(8) Uani 1 1 d . . . . .
Cl2 Cl 0.66849(3) 0.11043(5) 0.09073(2) 0.01644(8) Uani 1 1 d . . . . .
Cl3 Cl 0.68660(3) -0.32807(6) 0.02586(2) 0.02267(8) Uani 1 1 d . . . . .
Cl4 Cl 0.77557(3) -0.24426(5) 0.19502(2) 0.01768(8) Uani 1 1 d . . . . .
F1A F 0.49685(8) -0.44474(12) 0.14126(5) 0.0207(2) Uani 0.969(2) 1 d . . P A 1
C1 C 0.50728(12) -0.21934(19) 0.13222(8) 0.0154(2) Uani 1 1 d D . . . .
H1B H 0.516034 -0.374546 0.151816 0.018 Uiso 0.031(2) 1 calc R U P A 2
C2 C 0.46846(11) -0.10572(19) 0.20686(7) 0.0131(2) Uani 1 1 d . . . . .
C3 C 0.40546(11) 0.0999(2) 0.19902(8) 0.0135(2) Uani 1 1 d . . . . .
H3 H 0.386546 0.164453 0.146721 0.016 Uiso 1 1 calc R U . . .
C4 C 0.37028(11) 0.21048(19) 0.26697(8) 0.0143(2) Uani 1 1 d . . . . .
H4 H 0.328430 0.350931 0.261773 0.017 Uiso 1 1 calc R U . . .
C5 C 0.39747(11) 0.1118(2) 0.34270(8) 0.0144(2) Uani 1 1 d . . . . .
C6 C 0.45591(11) -0.0951(2) 0.35186(8) 0.0159(2) Uani 1 1 d . . . . .
H6 H 0.471073 -0.161725 0.403991 0.019 Uiso 1 1 calc R U . . .
C7 C 0.49185(12) -0.2031(2) 0.28349(8) 0.0147(2) Uani 1 1 d . . . . .
H7 H 0.532658 -0.344291 0.288927 0.018 Uiso 1 1 calc R U . . .
C8 C 0.65413(12) -0.17325(19) 0.11287(7) 0.0139(2) Uani 1 1 d . . . . .
F1B F 0.426(3) -0.242(4) 0.0689(13) 0.0207(2) Uani 0.031(2) 1 d D . P A 2
H1A H 0.448(2) -0.185(3) 0.0840(13) 0.025 Uiso 0.969(2) 1 d . U P A 1

loop_
_atom_site_aniso_label
_atom_site_aniso_U_11
_atom_site_aniso_U_22
_atom_site_aniso_U_33
_atom_site_aniso_U_23
_atom_site_aniso_U_13
_atom_site_aniso_U_12
Cl1 0.02483(16) 0.02768(17) 0.01519(16) -0.00357(12) 0.00590(12) 0.00529(12)
Cl2 0.02000(14) 0.01356(13) 0.01651(16) 0.00284(10) 0.00533(11) -0.00016(10)
Cl3 0.03109(17) 0.02149(16) 0.01706(17) -0.00616(12) 0.00989(13) 0.00152(12)
Cl4 0.01562(14) 0.01976(15) 0.01763(16) 0.00318(11) 0.00170(11) 0.00518(10)
F1A 0.0281(4) 0.0111(4) 0.0239(5) -0.0031(3) 0.0072(3) -0.0049(3)
C1 0.0168(5) 0.0126(5) 0.0170(6) -0.0017(5) 0.0026(5) -0.0026(4)
C2 0.0106(5) 0.0141(5) 0.0148(6) -0.0001(4) 0.0021(4) -0.0024(4)
C3 0.0114(5) 0.0158(5) 0.0134(6) 0.0022(4) 0.0016(4) -0.0016(4)
C4 0.0107(5) 0.0143(5) 0.0181(6) 0.0007(4) 0.0022(4) 0.0004(4)
C5 0.0120(5) 0.0179(6) 0.0140(6) -0.0017(5) 0.0040(4) -0.0005(4)
C6 0.0149(5) 0.0190(6) 0.0141(6) 0.0037(5) 0.0028(4) -0.0004(4)
C7 0.0131(5) 0.0136(5) 0.0177(6) 0.0016(5) 0.0024(4) -0.0002(4)
C8 0.0173(5) 0.0125(5) 0.0122(6) -0.0010(4) 0.0032(4) 0.0012(4)
F1B 0.0281(4) 0.0111(4) 0.0239(5) -0.0031(3) 0.0072(3) -0.0049(3)

_geom_special_details            
;
 All esds (except the esd in the dihedral angle between two l.s. planes)
 are estimated using the full covariance matrix.  The cell esds are taken
 into account individually in the estimation of esds in distances, angles
 and torsion angles; correlations between esds in cell parameters are only
 used when they are defined by crystal symmetry.  An approximate (isotropic)
 treatment of cell esds is used for estimating esds involving l.s. planes.
;
loop_
_geom_bond_atom_site_label_1
_geom_bond_atom_site_label_2
_geom_bond_distance
_geom_bond_site_symmetry_2
_geom_bond_publ_flag
Cl1 C5 1.7458(12) . ?
Cl2 C8 1.7752(12) . ?
Cl3 C8 1.7802(12) . ?
Cl4 C8 1.7641(12) . ?
F1A C1 1.3861(14) . ?
C1 H1B 1.0000 . ?
C1 C2 1.5028(17) . ?
C1 C8 1.5474(16) . ?
C1 F1B 1.257(17) . ?
C1 H1A 0.96(2) . ?
C2 C3 1.3982(17) . ?
C2 C7 1.3956(18) . ?
C3 H3 0.9500 . ?
C3 C4 1.3883(17) . ?
C4 H4 0.9500 . ?
C4 C5 1.3888(18) . ?
C5 C6 1.3875(17) . ?
C6 H6 0.9500 . ?
C6 C7 1.3892(18) . ?
C7 H7 0.9500 . ?

loop_
_geom_angle_atom_site_label_1
_geom_angle_atom_site_label_2
_geom_angle_atom_site_label_3
_geom_angle
_geom_angle_site_symmetry_1
_geom_angle_site_symmetry_3
_geom_angle_publ_flag
F1A C1 C2 109.78(10) . . ?
F1A C1 C8 106.56(10) . . ?
F1A C1 H1A 105.2(12) . . ?
C2 C1 H1B 100.9 . . ?
C2 C1 C8 114.75(10) . . ?
C2 C1 H1A 113.2(12) . . ?
C8 C1 H1B 100.9 . . ?
C8 C1 H1A 106.7(12) . . ?
F1B C1 H1B 100.9 . . ?
F1B C1 C2 122.5(13) . . ?
F1B C1 C8 112.2(13) . . ?
C3 C2 C1 119.24(11) . . ?
C7 C2 C1 121.31(11) . . ?
C7 C2 C3 119.45(11) . . ?
C2 C3 H3 119.7 . . ?
C4 C3 C2 120.59(11) . . ?
C4 C3 H3 119.7 . . ?
C3 C4 H4 120.6 . . ?
C3 C4 C5 118.70(11) . . ?
C5 C4 H4 120.6 . . ?
C4 C5 Cl1 118.64(9) . . ?
C6 C5 Cl1 119.50(10) . . ?
C6 C5 C4 121.86(11) . . ?
C5 C6 H6 120.6 . . ?
C5 C6 C7 118.85(11) . . ?
C7 C6 H6 120.6 . . ?
C2 C7 H7 119.8 . . ?
C6 C7 C2 120.50(11) . . ?
C6 C7 H7 119.8 . . ?
Cl2 C8 Cl3 108.83(7) . . ?
Cl4 C8 Cl2 109.53(6) . . ?
Cl4 C8 Cl3 108.94(6) . . ?
C1 C8 Cl2 108.54(8) . . ?
C1 C8 Cl3 109.26(8) . . ?
C1 C8 Cl4 111.69(9) . . ?

loop_
_geom_torsion_atom_site_label_1
_geom_torsion_atom_site_label_2
_geom_torsion_atom_site_label_3
_geom_torsion_atom_site_label_4
_geom_torsion
_geom_torsion_site_symmetry_1
_geom_torsion_site_symmetry_2
_geom_torsion_site_symmetry_3
_geom_torsion_site_symmetry_4
_geom_torsion_publ_flag
Cl1 C5 C6 C7 -177.10(9) . . . . ?
F1A C1 C2 C3 -147.69(10) . . . . ?
F1A C1 C2 C7 31.15(15) . . . . ?
F1A C1 C8 Cl2 174.32(8) . . . . ?
F1A C1 C8 Cl3 55.78(11) . . . . ?
F1A C1 C8 Cl4 -64.82(11) . . . . ?
C1 C2 C3 C4 -179.00(10) . . . . ?
C1 C2 C7 C6 179.67(10) . . . . ?
C2 C1 C8 Cl2 -63.96(12) . . . . ?
C2 C1 C8 Cl3 177.50(9) . . . . ?
C2 C1 C8 Cl4 56.90(12) . . . . ?
C2 C3 C4 C5 -0.73(16) . . . . ?
C3 C2 C7 C6 -1.49(17) . . . . ?
C3 C4 C5 Cl1 177.74(8) . . . . ?
C3 C4 C5 C6 -1.36(17) . . . . ?
C4 C5 C6 C7 2.00(17) . . . . ?
C5 C6 C7 C2 -0.54(17) . . . . ?
C7 C2 C3 C4 2.14(17) . . . . ?
C8 C1 C2 C3 92.36(13) . . . . ?
C8 C1 C2 C7 -88.80(13) . . . . ?
F1B C1 C2 C3 -49.5(14) . . . . ?
F1B C1 C2 C7 129.3(14) . . . . ?
F1B C1 C8 Cl2 81.8(13) . . . . ?
F1B C1 C8 Cl3 -36.7(13) . . . . ?
F1B C1 C8 Cl4 -157.3(13) . . . . ?

_shelx_res_file                  
;
TITL mo_VIPA_MaMi980_1_P21n in P21/n #14
    mo_vipa_mami980_1_p21n.res
    created by SHELXL-2018/3 at 11:05:18 on 25-Nov-2024
REM reset to P21/n #14
CELL 0.71073 9.8894 6.0908 16.5497 90 96.4335 90
ZERR 4 0.0003 0.0003 0.0009 0 0.0022 0
LATT 1
SYMM 0.5-X,0.5+Y,0.5-Z
SFAC C H Cl F
UNIT 32 20 16 4
DFIX 1.38 F1B C1
EADP F1B F1A

L.S. 50
PLAN  10
SIZE 0.03 0.04 0.05
TEMP -173.15
CONF
BOND
MORE -1
BOND $H
fmap 2 53
acta
OMIT -11 5 1
OMIT -3 1 22
OMIT 0 6 14
OMIT 0 6 16
OMIT 1 6 16
OMIT 5 5 12
OMIT 5 5 15
OMIT 11 5 1
REM <olex2.extras>
REM <HklSrc "%.\\mo_VIPA_MaMi980_1_P21n.hkl">
REM </olex2.extras>

WGHT    0.025600    0.220400
FVAR       0.15350   0.96904
CL1   3    0.358755    0.255307    0.428487    11.00000    0.02483    0.02768 =
         0.01519   -0.00357    0.00590    0.00529
CL2   3    0.668490    0.110430    0.090733    11.00000    0.02000    0.01356 =
         0.01651    0.00284    0.00533   -0.00016
CL3   3    0.686599   -0.328065    0.025860    11.00000    0.03109    0.02149 =
         0.01706   -0.00616    0.00989    0.00152
CL4   3    0.775572   -0.244263    0.195022    11.00000    0.01562    0.01976 =
         0.01763    0.00318    0.00170    0.00518
PART 1
F1A   4    0.496854   -0.444739    0.141260    21.00000    0.02809    0.01113 =
         0.02392   -0.00313    0.00717   -0.00489
PART 0
C1    1    0.507283   -0.219344    0.132218    11.00000    0.01676    0.01255 =
         0.01698   -0.00167    0.00257   -0.00258
PART 2
AFIX  13
H1B   2    0.516034   -0.374546    0.151816   -21.00000   -1.20000
AFIX   0
PART 0
C2    1    0.468462   -0.105721    0.206856    11.00000    0.01060    0.01408 =
         0.01478   -0.00012    0.00214   -0.00243
C3    1    0.405455    0.099875    0.199018    11.00000    0.01144    0.01579 =
         0.01341    0.00223    0.00160   -0.00163
AFIX  43
H3    2    0.386546    0.164453    0.146721    11.00000   -1.20000
AFIX   0
C4    1    0.370282    0.210484    0.266972    11.00000    0.01073    0.01435 =
         0.01809    0.00070    0.00216    0.00037
AFIX  43
H4    2    0.328430    0.350931    0.261773    11.00000   -1.20000
AFIX   0
C5    1    0.397474    0.111808    0.342703    11.00000    0.01199    0.01792 =
         0.01401   -0.00173    0.00399   -0.00046
C6    1    0.455908   -0.095086    0.351863    11.00000    0.01492    0.01896 =
         0.01413    0.00367    0.00282   -0.00045
AFIX  43
H6    2    0.471073   -0.161725    0.403991    11.00000   -1.20000
AFIX   0
C7    1    0.491850   -0.203088    0.283485    11.00000    0.01308    0.01363 =
         0.01767    0.00161    0.00242   -0.00016
AFIX  43
H7    2    0.532658   -0.344291    0.288927    11.00000   -1.20000
AFIX   0
C8    1    0.654130   -0.173249    0.112866    11.00000    0.01726    0.01251 =
         0.01220   -0.00102    0.00320    0.00121
PART 2
F1B   4    0.425613   -0.242276    0.068894   -21.00000    0.02809    0.01113 =
         0.02392   -0.00313    0.00717   -0.00489
PART 1
H1A   2    0.448114   -0.184775    0.084043    21.00000   -1.20000
HKLF 4


REM  mo_VIPA_MaMi980_1_P21n in P21/n #14
REM wR2 = 0.059643, GooF = S = 1.11260, Restrained GooF = 1.11955 for all data
REM R1 = 0.023275 for 2415 Fo > 4sig(Fo) and 0.032792 for all 2927 data
REM 125 parameters refined using 1 restraints

END

WGHT      0.0256      0.2203

REM Highest difference peak  0.483,  deepest hole -0.301,  1-sigma level  0.077
Q1    1   0.5824 -0.2003  0.1216  11.00000  0.05    0.48
Q2    1   0.4267  0.2961  0.4373  11.00000  0.05    0.44
Q3    1   0.4576 -0.1170  0.3043  11.00000  0.05    0.42
Q4    1   0.4209 -0.0190  0.2037  11.00000  0.05    0.42
Q5    1   0.4761 -0.1373  0.2413  11.00000  0.05    0.39
Q6    1   0.3950  0.1842  0.3026  11.00000  0.05    0.38
Q7    1   0.4463  0.1292  0.3376  11.00000  0.05    0.37
Q8    1   0.4286 -0.1464  0.1996  11.00000  0.05    0.36
Q9    1   0.4910 -0.1592  0.1754  11.00000  0.05    0.35
Q10   1   0.3989  0.1589  0.2393  11.00000  0.05    0.34
;
_shelx_res_checksum              13693
_shelx_hkl_file                  
;
   0  -4   0    0.07    0.04
   0  -4   0    0.08    0.04
   0  -4   0    0.03    0.06
   0  -5   0    0.08    0.08
   0  -5   0    0.06    0.07
   0  -5   0    0.08    0.07
   0  -6   0   43.59    1.30
   0  -6   0   44.70    1.29
   0  -6   0   43.21    1.30
   0  -7   0    0.11    0.18
   0  -7   0    0.24    0.15
   0  -8   0    8.77    0.42
   0  -8   0    9.26    0.50
   0  -8   0    9.28    0.57
  -1  -8   0    0.14    0.22
  -1  -8   0    0.04    0.32
  -1  -7   0    0.44    0.20
  -1  -6   0    7.62    0.30
  -1  -6   0    7.38    0.31
  -1  -6   0    7.65    0.32
  -1  -5   0   12.06    0.39
  -1  -5   0   11.92    0.38
  -1  -5   0   11.53    0.40
  -1  -4   0    0.69    0.07
  -1  -4   0    0.87    0.11
  -1  -4   0    0.69    0.07
  -1  -3   0   49.63    1.45
  -1  -3   0   49.68    1.46
  -1  -3   0   51.57    1.45
  -1  -2   0   72.30    2.08
  -1  -2   0   73.72    2.08
  -1  -2   0   72.06    2.09
  -1  -1   0   77.51    2.23
  -1  -1   0   78.07    2.22
   1   1   0   78.17    2.22
   1   1   0   77.55    2.23
   1   1   0   77.12    2.22
  -1   0   0   -0.01    0.01
   1   0   0    0.01    0.01
   1  -1   0   80.51    2.30
   1  -5   0   11.78    0.37
   1  -5   0   11.50    0.36
   1  -6   0    7.73    0.29
   1  -6   0    7.46    0.30
   1  -7   0    0.26    0.16
   1  -7   0    0.58    0.19
   1  -7   0    0.57    0.14
   1  -8   0    0.52    0.24
   1  -8   0    0.06    0.24
   1  -8   0    0.35    0.19
  -2  -8   0    6.70    0.45
  -2  -8   0    6.92    0.59
  -2  -7   0    8.50    0.44
  -2  -7   0    9.14    0.41
  -2  -6   0   -0.01    0.13
  -2  -6   0    0.08    0.14
  -2  -5   0    0.30    0.10
  -2  -5   0    0.09    0.10
  -2  -4   0    5.58    0.22
  -2  -4   0    5.28    0.21
  -2  -3   0   71.76    2.09
  -2  -3   0   72.05    2.07
  -2  -2   0  118.54    3.40
  -2  -2   0  118.79    3.41
   2   2   0  116.72    3.41
   2   2   0  117.99    3.39
   2   2   0  121.47    3.40
  -2  -1   0  174.44    4.92
  -2  -1   0  175.16    4.93
   2   1   0  166.46    4.92
   2   1   0  173.12    4.93
  -2   0   0   10.17    0.33
  -2   0   0   11.22    0.33
   2   0   0   11.24    0.33
   2   0   0   11.05    0.33
  -2   1   0  170.97    4.91
  -2   1   0  169.51    4.90
   2  -1   0  174.79    4.90
   2  -2   0  119.01    3.41
   2  -3   0   71.49    2.06
   2  -5   0    0.29    0.07
   2  -5   0    0.20    0.08
   2  -6   0    0.14    0.10
   2  -6   0   -0.04    0.13
   2  -6   0    0.06    0.12
   2  -7   0    8.76    0.35
   2  -7   0    8.81    0.39
   2  -7   0    9.32    0.38
   2  -8   0    6.68    0.44
  -3  -8   0    0.49    0.38
  -3  -8   0    0.78    0.29
  -3  -7   0    0.68    0.21
  -3  -7   0    0.71    0.24
  -3  -6   0    0.52    0.16
  -3  -6   0    0.47    0.16
  -3  -5   0   43.11    1.29
  -3  -5   0   42.42    1.27
  -3  -4   0    1.06    0.13
  -3  -4   0    1.22    0.15
  -3  -3   0   21.46    0.66
  -3  -3   0   21.14    0.67
   3   3   0   22.80    0.67
   3   3   0   21.63    0.64
   3   3   0   21.52    0.64
  -3  -2   0   11.90    0.37
  -3  -2   0   11.71    0.39
   3   2   0   11.86    0.37
   3   2   0   12.56    0.39
  -3  -1   0   18.22    0.54
   3   1   0   17.93    0.55
   3   1   0   18.17    0.54
  -3   0   0    0.03    0.04
  -3   0   0    0.01    0.03
   3   0   0    0.02    0.04
   3   0   0    0.05    0.03
  -3   1   0   19.30    0.57
  -3   1   0   18.85    0.56
   3  -1   0   18.84    0.56
   3  -1   0   19.11    0.57
   3  -2   0   11.29    0.37
   3  -2   0   12.59    0.36
   3  -3   0   21.52    0.65
   3  -3   0   21.74    0.63
   3  -4   0    1.06    0.09
   3  -4   0    0.98    0.12
   3  -5   0   40.13    1.19
   3  -5   0   41.42    1.21
   3  -6   0    0.74    0.11
   3  -6   0    0.50    0.14
   3  -7   0    0.76    0.20
   3  -7   0    0.71    0.18
   3  -8   0    0.52    0.26
  -4  -8   0    1.84    0.34
  -4  -8   0    1.62    0.47
  -4  -7   0   25.93    0.92
  -4  -7   0   28.51    0.94
  -4  -6   0    0.31    0.16
  -4  -6   0    0.35    0.19
  -4  -5   0    6.71    0.32
  -4  -5   0    6.88    0.31
  -4  -4   0   12.22    0.40
  -4  -4   0   10.75    0.41
  -4  -3   0    7.12    0.27
  -4  -3   0    7.31    0.29
   4   3   0    7.53    0.29
   4   3   0    7.63    0.25
   4   3   0    7.49    0.25
  -4  -2   0    2.39    0.13
  -4  -2   0    2.06    0.14
   4   2   0    2.14    0.14
   4   2   0    2.41    0.12
  -4  -1   0    7.33    0.27
   4   1   0    7.20    0.25
   4   1   0    7.89    0.27
  -4   0   0    0.40    0.07
  -4   0   0    0.43    0.05
   4   0   0    0.40    0.07
   4   0   0    0.36    0.05
  -4   1   0    7.85    0.28
  -4   1   0    8.04    0.25
   4  -1   0    7.91    0.26
   4  -1   0    7.80    0.27
  -4   2   0    2.20    0.13
   4  -2   0    2.35    0.11
   4  -2   0    2.31    0.14
   4  -3   0    7.76    0.26
   4  -3   0    7.76    0.28
   4  -4   0   11.51    0.40
   4  -4   0   11.99    0.37
   4  -5   0    6.49    0.25
   4  -5   0    6.28    0.28
   4  -6   0    0.39    0.15
   4  -6   0    0.22    0.12
   4  -7   0   28.00    0.88
   4  -7   0   27.47    0.88
   4  -8   0    1.79    0.30
  -5  -8   0   -0.20    0.52
  -5  -7   0   -0.14    0.25
  -5  -7   0   -0.08    0.31
  -5  -6   0    1.80    0.23
  -5  -6   0    2.13    0.25
  -5  -5   0    2.98    0.27
  -5  -5   0    3.82    0.28
  -5  -4   0    0.31    0.12
  -5  -4   0    0.24    0.12
   5   4   0    0.27    0.07
   5   4   0    0.20    0.07
  -5  -3   0    1.77    0.18
  -5  -3   0    2.23    0.16
   5   3   0    1.84    0.20
   5   3   0    1.74    0.14
  -5  -2   0    3.80    0.18
  -5  -2   0    4.13    0.21
   5   2   0    3.92    0.17
   5   2   0    3.74    0.21
  -5  -1   0   13.86    0.47
  -5  -1   0   14.54    0.45
   5   1   0   14.17    0.45
   5   1   0   14.02    0.47
  -5   0   0    0.05    0.07
  -5   0   0    0.02    0.05
   5   0   0    0.01    0.05
   5   0   0   -0.01    0.07
  -5   1   0   14.34    0.44
  -5   1   0   14.46    0.47
   5  -1   0   14.19    0.45
   5  -1   0   14.37    0.47
  -5   2   0    3.49    0.19
   5  -2   0    3.95    0.19
   5  -2   0    4.03    0.17
   5  -3   0    1.90    0.16
   5  -3   0    1.88    0.13
   5  -4   0    0.20    0.09
   5  -4   0    0.29    0.11
   5  -5   0    3.07    0.24
   5  -5   0    3.35    0.20
   5  -6   0    2.18    0.21
   5  -6   0    2.11    0.24
   5  -7   0    0.10    0.21
   5  -7   0    0.01    0.22
   5  -8   0    0.33    0.32
  -6  -7   0   27.46    1.10
  -6  -7   0   29.17    1.03
  -6  -6   0    1.45    0.25
  -6  -6   0    1.54    0.28
  -6  -5   0   30.58    0.99
  -6  -5   0   31.37    1.01
  -6  -4   0    7.69    0.36
  -6  -4   0    7.46    0.35
   6   4   0    8.30    0.30
   6   4   0    7.36    0.46
   6   4   0    8.11    0.29
  -6  -3   0   13.67    0.49
  -6  -3   0   14.04    0.47
   6   3   0   13.14    0.44
   6   3   0   12.66    0.54
  -6  -2   0    5.05    0.25
  -6  -2   0    4.09    0.22
   6   2   0    4.83    0.26
   6   2   0    4.25    0.21
  -6  -1   0  100.83    3.02
  -6  -1   0  103.11    3.04
   6   1   0  108.72    3.07
   6   1   0  104.91    3.02
  -6   0   0  156.25    4.54
  -6   0   0  162.87    4.57
   6   0   0  155.06    4.54
   6   0   0  157.49    4.56
  -6   1   0  108.10    3.10
  -6   1   0  104.16    3.07
   6  -1   0  107.28    3.10
   6  -1   0  106.70    3.08
  -6   2   0    5.05    0.24
  -6   2   0    4.34    0.17
   6  -2   0    4.24    0.24
   6  -2   0    4.68    0.20
  -6   3   0   13.51    0.47
   6  -3   0   13.57    0.47
   6  -3   0   13.59    0.44
   6  -4   0    7.74    0.35
   6  -4   0    8.11    0.31
   6  -5   0   30.66    0.95
   6  -5   0   31.68    0.98
   6  -6   0    1.16    0.18
   6  -6   0    1.33    0.23
   6  -7   0   29.41    0.96
   6  -7   0   28.50    0.96
  -7  -7   0    0.48    0.35
  -7  -7   0    0.48    0.53
  -7  -6   0   10.21    0.56
  -7  -6   0   10.27    0.60
  -7  -5   0    5.80    0.41
  -7  -5   0    6.67    0.43
  -7  -4   0   -0.09    0.16
  -7  -4   0    0.02    0.17
   7   4   0    0.08    0.14
   7   4   0    0.07    0.12
   7   4   0    0.19    0.22
  -7  -3   0   25.62    0.81
  -7  -3   0   25.00    0.84
   7   3   0   26.48    0.80
   7   3   0   24.54    0.85
  -7  -2   0  105.11    3.05
  -7  -2   0  104.87    3.02
   7   2   0  100.45    3.04
   7   2   0  104.43    3.01
  -7  -1   0    0.36    0.12
   7   1   0    0.55    0.10
   7   1   0    0.64    0.15
  -7   0   0    0.02    0.09
  -7   0   0   -0.03    0.11
   7   0   0    0.11    0.09
   7   0   0    0.03    0.13
  -7   1   0    0.51    0.13
  -7   1   0    0.52    0.10
   7  -1   0    0.52    0.13
   7  -1   0    0.37    0.10
  -7   2   0  104.20    3.01
  -7   2   0  103.04    2.97
   7  -2   0  102.85    3.02
   7  -2   0  102.47    2.99
  -7   3   0   27.18    0.84
   7  -3   0   25.73    0.85
   7  -3   0   25.87    0.81
   7  -4   0    0.03    0.17
   7  -4   0    0.06    0.12
   7  -5   0    6.56    0.39
   7  -5   0    6.40    0.34
   7  -6   0   10.32    0.52
   7  -6   0   10.66    0.48
   7  -7   0    0.64    0.30
   7  -7   0    0.63    0.32
  -8  -7   0    1.31    0.43
  -8  -6   0    9.00    0.68
  -8  -6   0    8.85    0.60
  -8  -5   0   21.94    0.81
  -8  -5   0   19.32    0.83
   8   5   0   20.89    0.77
  -8  -4   0   41.78    1.33
  -8  -4   0   41.11    1.31
   8   4   0   41.12    1.25
  -8  -3   0  123.10    3.57
  -8  -3   0  118.76    3.59
   8   3   0  123.32    3.55
   8   3   0  123.50    3.60
  -8  -2   0   10.83    0.44
  -8  -2   0   12.47    0.49
   8   2   0   10.88    0.43
   8   2   0   12.18    0.52
  -8  -1   0    9.30    0.42
  -8  -1   0   10.25    0.39
   8   1   0    9.86    0.45
   8   1   0    9.88    0.38
  -8   0   0    4.81    0.26
  -8   0   0    5.53    0.31
   8   0   0    4.96    0.34
   8   0   0    4.75    0.25
  -8   1   0    9.98    0.43
   8  -1   0   10.18    0.44
   8  -1   0   10.12    0.38
  -8   2   0   12.18    0.40
  -8   2   0   11.58    0.47
   8  -2   0   12.58    0.49
   8  -2   0   10.82    0.43
  -8   3   0  126.52    3.64
   8  -3   0  122.56    3.64
   8  -3   0  124.65    3.62
   8  -4   0   41.34    1.29
   8  -4   0   43.57    1.34
   8  -5   0   19.98    0.77
   8  -5   0   21.36    0.72
   8  -6   0    8.84    0.51
   8  -6   0   10.36    0.58
   8  -7   0    1.08    0.37
   8  -7   0    0.83    0.40
  -9  -6   0    1.76    0.40
  -9  -5   0    7.63    0.56
  -9  -5   0    7.25    0.61
   9   5   0    7.96    0.40
   9   5   0    7.83    0.43
  -9  -4   0    8.67    0.51
  -9  -4   0    6.92    0.51
   9   4   0    7.48    0.41
  -9  -3   0    0.15    0.21
  -9  -3   0    0.29    0.21
   9   3   0    0.19    0.17
  -9  -2   0    0.29    0.22
  -9  -2   0    0.20    0.19
   9   2   0    0.08    0.25
   9   2   0    0.27    0.16
  -9  -1   0    7.94    0.37
  -9  -1   0    7.63    0.41
   9   1   0    6.50    0.45
  -9   0   0    0.01    0.17
  -9   0   0   -0.02    0.14
   9   0   0   -0.07    0.14
   9   0   0   -0.02    0.22
  -9   1   0    7.93    0.42
  -9   1   0    7.67    0.35
   9  -1   0    7.93    0.36
   9  -1   0    8.05    0.46
  -9   2   0    0.22    0.13
  -9   2   0    0.10    0.19
   9  -2   0    0.35    0.23
   9  -2   0    0.30    0.15
  -9   3   0    0.07    0.21
   9  -3   0    0.09    0.17
   9  -3   0    0.13    0.24
   9  -4   0    8.08    0.52
   9  -4   0    7.14    0.42
   9  -5   0    8.20    0.59
   9  -5   0    8.64    0.49
   9  -6   0    1.46    0.33
   9  -6   0    0.93    0.40
 -10  -6   0    2.02    0.49
 -10  -5   0    0.60    0.38
  10   5   0    0.16    0.26
  10   5   0    0.34    0.30
 -10  -4   0    0.51    0.31
  10   4   0    0.64    0.25
 -10  -3   0    4.72    0.48
 -10  -3   0    5.97    0.48
  10   3   0    5.45    0.46
 -10  -2   0    1.43    0.30
 -10  -2   0    1.30    0.27
  10   2   0    1.46    0.22
 -10  -1   0    3.73    0.38
 -10  -1   0    3.33    0.34
  10   1   0    3.19    0.33
  10   1   0    3.29    0.36
 -10   0   0    0.07    0.22
 -10   0   0    0.03    0.19
  10   0   0    0.05    0.17
  10   0   0    0.10    0.28
 -10   1   0    3.70    0.32
 -10   1   0    3.64    0.39
  10  -1   0    3.82    0.48
  10  -1   0    3.61    0.32
 -10   2   0    1.42    0.18
 -10   2   0    0.96    0.25
  10  -2   0    1.27    0.31
  10  -2   0    1.76    0.22
 -10   3   0    4.84    0.46
  10  -3   0    5.34    0.54
  10  -3   0    5.08    0.39
  10  -4   0    0.43    0.25
  10  -4   0    0.36    0.36
  10  -5   0    0.28    0.43
  10  -5   0    0.34    0.30
  11   5   0   -0.13    0.34
  11   5   0    0.49    0.41
 -11  -4   0    1.84    0.41
  11   4   0    1.56    0.43
 -11  -3   0   -0.27    0.32
  11   3   0    0.11    0.27
  11   2   0    1.44    0.27
 -11  -1   0   -0.01    0.27
 -11  -1   0    0.09    0.27
  11   1   0    0.01    0.23
 -11   0   0   -0.19    0.28
 -11   0   0   -0.02    0.29
  11   0   0   -0.23    0.38
  11   0   0   -0.12    0.22
 -11   1   0    0.06    0.23
 -11   1   0    0.04    0.27
  11  -1   0   -0.12    0.37
  11  -1   0   -0.01    0.22
 -11   2   0    1.93    0.23
 -11   2   0    1.68    0.33
  11  -2   0    2.09    0.43
  11  -2   0    1.97    0.27
 -11   3   0    0.24    0.34
  11  -3   0    0.10    0.43
  11  -4   0    1.52    0.34
  11  -4   0    2.08    0.52
 -12  -4   0    6.25    0.80
  12   4   0    5.99    0.69
 -12  -3   0   -0.09    0.40
  12   3   0    0.24    0.35
 -12  -2   0    3.06    0.42
  12   2   0    2.31    0.35
 -12  -1   0    2.70    0.41
  12   1   0    2.62    0.34
 -12   0   0    2.52    0.42
 -12   0   0    2.29    0.40
  12   0   0    2.71    0.36
 -12   1   0    2.28    0.35
 -12   1   0    2.26    0.39
  12  -1   0    2.10    0.33
  12  -1   0    1.87    0.56
 -12   2   0    2.52    0.43
 -12   2   0    2.09    0.29
  12  -2   0    2.19    0.35
  12  -2   0    1.96    0.56
 -12   3   0    0.04    0.44
  12  -3   0    0.24    0.60
 -13  -3   0    4.66    0.58
  13   3   0    4.11    0.61
 -13  -2   0    2.59    0.52
  13   2   0    2.26    0.44
 -13  -1   0    0.23    0.46
  13   1   0   -0.07    0.39
 -13   0   0    0.14    0.43
  13   0   0    0.25    0.38
 -13   1   0   -0.05    0.47
 -13   2   0    2.36    0.54
  13  -2   0    1.67    0.82
 -13   3   0   -0.36    0.59
 -14   0   0   -0.12    0.58
 -14   1   1    0.24    0.61
 -14   0   1   -0.32    0.55
 -14  -1   1   -0.29    0.60
 -13   3   1    0.11    0.59
  13  -2  -1    3.62    0.80
 -13   2   1    4.35    0.58
 -13   1   1    4.31    0.46
 -13   1   1    5.23    0.55
  13   0  -1    0.97    0.39
 -13   0   1    0.21    0.46
  13   1  -1    4.74    0.47
 -13  -1   1    4.40    0.54
  13   2  -1    3.64    0.47
 -13  -2   1    3.41    0.51
 -13  -3   1   11.36    0.96
  12  -3  -1    0.35    0.59
  12  -3  -1    0.12    0.36
 -12   3   1   -0.10    0.42
  12  -2  -1    0.04    0.30
  12  -2  -1   -0.22    0.53
 -12   2   1   -0.10    0.38
  12  -1  -1   -0.07    0.50
  12  -1  -1    0.07    0.29
 -12   1   1    0.01    0.35
  12   0  -1    0.05    0.29
 -12   0   1   -0.36    0.32
 -12   0   1   -0.21    0.36
  12   1  -1   -0.04    0.30
 -12  -1   1   -0.02    0.34
  12   2  -1    0.20    0.31
 -12  -2   1    0.22    0.36
  12   3  -1    0.03    0.35
 -12  -3   1   -0.23    0.40
  12   4  -1   10.34    0.75
 -12  -4   1   10.24    0.87
  11  -4  -1   11.64    0.65
  11  -4  -1   11.73    0.86
  11  -3  -1   35.71    1.32
  11  -3  -1   38.10    1.24
 -11   3   1   35.70    1.25
  11  -2  -1   16.88    0.68
  11  -2  -1   18.29    0.84
 -11   2   1   16.54    0.60
 -11   2   1   15.85    0.82
  11  -1  -1    2.03    0.43
  11  -1  -1    2.47    0.26
 -11   1   1    2.01    0.31
 -11   1   1    2.42    0.27
  11   0  -1   22.67    0.82
  11   0  -1   23.54    1.31
 -11   0   1   24.43    0.89
 -11   0   1   21.95    0.89
  11   1  -1    2.19    0.27
  11   1  -1    2.49    0.49
 -11  -1   1    2.67    0.33
 -11  -1   1    2.32    0.30
  11   2  -1   18.11    0.72
 -11  -2   1   16.19    0.78
 -11  -2   1   19.66    0.96
  11   3  -1   35.48    1.19
 -11  -3   1   36.49    1.27
  11   4  -1   10.74    0.61
 -11  -4   1   10.23    0.73
  10  -5  -1    0.20    0.31
  10  -5  -1    0.35    0.40
  10  -4  -1    1.40    0.26
  10  -4  -1    1.30    0.37
  10  -3  -1   12.85    0.68
  10  -3  -1   12.75    0.55
 -10   3   1   14.09    0.62
  10  -2  -1   26.83    0.91
  10  -2  -1   28.01    1.00
 -10   2   1   27.44    0.96
 -10   2   1   27.73    0.86
  10  -1  -1   16.15    0.69
  10  -1  -1   14.48    0.58
 -10   1   1   15.85    0.57
 -10   1   1   16.14    0.65
  10   0  -1   -0.04    0.35
  10   0  -1   -0.01    0.17
 -10   0   1    0.05    0.21
 -10   0   1   -0.02    0.35
  10   1  -1   15.65    0.61
 -10  -1   1   15.78    0.62
 -10  -1   1   17.26    0.68
  10   2  -1   28.56    1.18
  10   2  -1   27.15    0.92
 -10  -2   1   26.60    1.14
 -10  -2   1   28.14    0.98
  10   3  -1   12.73    0.56
 -10  -3   1   13.26    0.72
 -10  -3   1   12.12    0.62
  10   4  -1    1.23    0.26
 -10  -4   1    1.34    0.33
  10   5  -1    0.40    0.52
  10   5  -1    0.26    0.27
 -10  -5   1    0.71    0.37
 -10  -6   1    3.97    0.54
   9  -6  -1    0.36    0.38
   9  -5  -1    0.90    0.25
   9  -5  -1    0.71    0.31
   9  -4  -1    3.34    0.43
   9  -4  -1    3.49    0.33
   9  -3  -1    0.26    0.16
   9  -3  -1    0.12    0.23
  -9   3   1    0.26    0.21
   9  -2  -1    9.21    0.47
   9  -2  -1    8.38    0.38
  -9   2   1    8.09    0.33
  -9   2   1    9.42    0.44
   9  -1  -1    2.75    0.36
   9  -1  -1    3.18    0.25
  -9   1   1    2.44    0.24
  -9   1   1    2.78    0.32
   9   0  -1   45.20    1.42
   9   0  -1   48.90    1.48
  -9   0   1   45.84    1.46
  -9   0   1   48.18    1.42
   9   1  -1    2.52    0.29
  -9  -1   1    3.06    0.31
  -9  -1   1    2.22    0.27
   9   2  -1    9.29    0.53
   9   2  -1    8.79    0.40
  -9  -2   1    9.07    0.46
  -9  -2   1    8.33    0.59
   9   3  -1    0.41    0.18
  -9  -3   1    0.09    0.21
  -9  -3   1    0.00    0.21
   9   4  -1    3.76    0.35
  -9  -4   1    4.00    0.44
  -9  -4   1    3.49    0.43
   9   5  -1    0.43    0.21
   9   5  -1    0.27    0.23
  -9  -5   1    0.72    0.43
  -9  -5   1    0.49    0.30
  -9  -6   1    0.32    0.37
   8  -7  -1   -0.10    0.35
   8  -7  -1    0.09    0.36
   8  -6  -1    5.87    0.44
   8  -6  -1    4.82    0.48
   8  -5  -1    6.48    0.38
   8  -5  -1    6.34    0.44
   8  -4  -1    0.09    0.20
   8  -4  -1    0.08    0.15
   8  -3  -1   18.33    0.65
  -8   3   1   17.73    0.63
   8  -2  -1    2.96    0.22
   8  -2  -1    3.23    0.30
  -8   2   1    2.82    0.18
  -8   2   1    3.17    0.27
   8  -1  -1    1.37    0.20
   8  -1  -1    1.60    0.19
  -8   1   1    1.45    0.14
  -8   1   1    1.66    0.18
   8   0  -1    0.06    0.11
   8   0  -1   -0.05    0.16
  -8   0   1    0.03    0.11
   8   1  -1    1.56    0.20
   8   1  -1    1.25    0.14
  -8  -1   1    1.90    0.21
  -8  -1   1    1.61    0.18
   8   2  -1    2.95    0.34
   8   2  -1    2.99    0.24
  -8  -2   1    3.68    0.29
  -8  -2   1    3.09    0.26
   8   3  -1   18.36    0.70
   8   3  -1   18.05    0.62
  -8  -3   1   17.11    0.66
  -8  -3   1   18.74    0.65
   8   4  -1    0.01    0.15
   8   4  -1    0.10    0.18
  -8  -4   1    0.10    0.21
  -8  -4   1   -0.02    0.20
   8   5  -1    5.97    0.31
   8   5  -1    5.90    0.33
  -8  -5   1    6.12    0.46
  -8  -5   1    5.59    0.62
  -8  -6   1    5.33    0.54
  -8  -6   1    5.31    0.62
  -8  -7   1    0.32    0.41
   7  -7  -1   11.43    0.58
   7  -6  -1    0.83    0.21
   7  -6  -1    0.60    0.24
   7  -5  -1   14.58    0.56
   7  -5  -1   15.01    0.53
   7  -4  -1   28.22    0.88
   7  -4  -1   26.22    0.84
   7  -3  -1    0.66    0.12
   7  -3  -1    0.85    0.16
  -7   3   1    0.78    0.14
   7  -2  -1   18.44    0.59
   7  -2  -1   19.01    0.62
  -7   2   1   17.89    0.61
  -7   2   1   18.01    0.55
   7  -1  -1    3.25    0.19
   7  -1  -1    2.98    0.24
  -7   1   1    2.88    0.22
  -7   1   1    2.93    0.18
   7   0  -1    3.44    0.19
   7   0  -1    3.08    0.25
  -7   0   1    3.43    0.23
  -7   0   1    2.82    0.19
   7   1  -1    2.86    0.25
   7   1  -1    2.45    0.18
  -7  -1   1    2.19    0.21
  -7  -1   1    2.27    0.27
   7   2  -1   17.91    0.58
  -7  -2   1   17.97    0.59
  -7  -2   1   17.40    0.61
   7   3  -1    0.74    0.13
   7   3  -1    0.89    0.20
  -7  -3   1    0.65    0.15
  -7  -3   1    0.77    0.16
   7   4  -1   27.66    0.85
   7   4  -1   27.71    0.93
   7   4  -1   27.18    0.86
  -7  -4   1   27.68    0.90
  -7  -4   1   26.82    0.91
  -7  -5   1   13.94    0.59
  -7  -5   1   13.72    0.58
  -7  -6   1    0.66    0.33
  -7  -6   1    0.31    0.26
  -7  -7   1   13.21    0.73
   6  -7  -1    0.30    0.23
   6  -7  -1    0.35    0.29
   6  -6  -1    2.85    0.30
   6  -6  -1    2.70    0.25
   6  -5  -1   12.73    0.46
   6  -5  -1   14.00    0.49
   6  -4  -1   29.72    0.89
   6  -4  -1   29.37    0.92
   6  -3  -1    0.00    0.11
   6  -3  -1    0.10    0.08
   6  -2  -1    4.91    0.25
   6  -2  -1    5.37    0.22
  -6   2   1    5.23    0.24
   6  -1  -1   -0.03    0.09
   6  -1  -1    0.08    0.07
  -6   1   1    0.05    0.09
  -6   1   1    0.01    0.06
   6   0  -1    0.00    0.10
   6   0  -1    0.03    0.07
  -6   0   1    0.07    0.09
  -6   0   1    0.02    0.07
   6   1  -1   -0.13    0.11
   6   1  -1    0.01    0.07
  -6  -1   1    0.05    0.09
  -6  -1   1    0.04    0.07
   6   2  -1    5.06    0.22
  -6  -2   1    4.86    0.25
  -6  -2   1    4.67    0.23
   6   3  -1    0.14    0.09
   6   3  -1    0.15    0.15
  -6  -3   1    0.13    0.11
  -6  -3   1    0.16    0.12
   6   4  -1   29.41    0.88
   6   4  -1   29.81    0.88
  -6  -4   1   27.91    0.93
  -6  -4   1   29.07    0.92
  -6  -5   1   13.31    0.54
  -6  -5   1   13.61    0.54
  -6  -6   1    2.51    0.27
  -6  -6   1    2.61    0.30
  -6  -7   1    0.31    0.31
   5  -8  -1   -0.12    0.30
   5  -7  -1   47.45    1.43
   5  -6  -1    0.39    0.14
   5  -6  -1    0.55    0.16
   5  -5  -1   24.32    0.75
   5  -5  -1   23.39    0.73
   5  -4  -1   25.04    0.75
   5  -4  -1   25.19    0.78
   5  -3  -1   22.85    0.80
   5  -3  -1   25.32    0.73
   5  -2  -1   71.90    2.09
   5  -2  -1   71.04    2.08
  -5   2   1   72.43    2.09
   5  -1  -1    7.41    0.28
   5  -1  -1    7.61    0.26
  -5   1   1    7.51    0.25
  -5   1   1    7.86    0.28
   5   0  -1  126.23    3.65
   5   0  -1  128.50    3.64
  -5   0   1  126.89    3.65
  -5   0   1  124.05    3.64
   5   1  -1    7.63    0.29
   5   1  -1    7.18    0.26
  -5  -1   1    7.09    0.28
  -5  -1   1    7.21    0.26
   5   2  -1   71.50    2.05
   5   2  -1   71.81    2.07
  -5  -2   1   70.56    2.06
  -5  -2   1   68.23    2.07
   5   3  -1   24.16    0.77
   5   3  -1   25.04    0.73
  -5  -3   1   23.41    0.74
  -5  -3   1   23.48    0.76
   5   4  -1   24.70    0.75
   5   4  -1   24.50    0.75
  -5  -4   1   25.74    0.80
  -5  -4   1   25.02    0.79
  -5  -5   1   21.98    0.74
  -5  -6   1    0.38    0.19
  -5  -6   1    0.49    0.22
  -5  -7   1   47.65    1.48
  -5  -7   1   44.71    1.74
  -5  -8   1   -0.07    0.53
   4  -8  -1    5.45    0.45
   4  -7  -1    0.14    0.18
   4  -6  -1    0.25    0.11
   4  -6  -1    0.22    0.13
   4  -5  -1   27.82    0.82
   4  -5  -1   27.61    0.84
   4  -4  -1    0.04    0.08
   4  -4  -1    0.05    0.06
   4  -3  -1    8.15    0.26
   4  -3  -1    8.14    0.28
   4  -2  -1   12.23    0.37
   4  -2  -1   11.66    0.38
   4  -1  -1  116.26    3.33
   4  -1  -1  117.14    3.34
  -4   1   1  117.07    3.32
  -4   1   1  113.10    3.34
   4   0  -1    0.01    0.04
   4   0  -1    0.04    0.06
  -4   0   1    0.08    0.06
  -4   0   1    0.04    0.04
   4   1  -1  115.96    3.29
   4   1  -1  114.29    3.31
  -4  -1   1  115.81    3.30
  -4  -1   1  112.24    3.31
   4   2  -1   11.00    0.38
   4   2  -1   11.54    0.39
  -4  -2   1   11.57    0.39
  -4  -2   1   12.14    0.38
   4   3  -1    8.10    0.28
   4   3  -1    7.83    0.31
   4   3  -1    8.15    0.28
  -4  -3   1    8.24    0.31
  -4  -3   1    8.61    0.29
  -4  -4   1   -0.04    0.10
  -4  -4   1    0.00    0.09
  -4  -5   1   28.38    0.89
  -4  -5   1   28.63    0.91
  -4  -6   1    0.22    0.19
  -4  -6   1    0.22    0.25
  -4  -7   1    0.15    0.28
  -4  -7   1    0.20    0.22
  -4  -8   1    5.02    0.52
  -4  -8   1    5.78    0.54
   3  -8  -1    1.68    0.26
   3  -7  -1   24.34    0.77
   3  -6  -1    0.06    0.09
   3  -6  -1   -0.04    0.12
   3  -5  -1   33.60    1.00
   3  -4  -1   66.15    1.92
   3  -3  -1   14.50    0.45
   3  -2  -1   16.39    0.49
   3  -2  -1   15.88    0.47
   3  -1  -1  587.32   16.76
  -3   1   1  605.48   16.75
  -3   1   1  570.28   16.77
   3   0  -1  638.50   17.48
  -3   0   1  624.64   17.49
  -3   0   1  575.17   17.48
   3   1  -1  606.25   17.80
  -3  -1   1  672.82   17.80
  -3  -1   1  592.77   17.81
   3   2  -1   15.85    0.50
   3   2  -1   15.74    0.48
  -3  -2   1   15.90    0.50
  -3  -2   1   15.79    0.48
   3   3  -1   14.16    0.42
   3   3  -1   14.39    0.42
  -3  -3   1   13.45    0.45
  -3  -3   1   13.84    0.44
  -3  -4   1   66.90    1.99
  -3  -4   1   68.95    1.98
  -3  -5   1   33.30    1.00
  -3  -5   1   32.55    1.01
  -3  -6   1    0.06    0.14
  -3  -6   1    0.09    0.16
  -3  -7   1   23.98    0.84
  -3  -7   1   25.86    0.87
  -3  -8   1    1.26    0.30
  -3  -8   1    1.39    0.41
   2  -8  -1    2.46    0.27
   2  -7  -1    2.62    0.24
   2  -6  -1   15.19    0.49
   2  -6  -1   16.00    0.51
   2  -5  -1   10.97    0.36
   2  -4  -1    8.08    0.27
   2  -3  -1    4.46    0.16
   2  -2  -1  125.26    3.58
   2  -1  -1   46.82    1.34
   2  -1  -1   45.92    1.33
   2   0  -1   -0.03    0.02
   2   0  -1    0.05    0.03
  -2   0   1    0.02    0.02
  -2   0   1    0.02    0.03
   2   1  -1   46.27    1.33
   2   1  -1   47.03    1.34
  -2  -1   1   44.86    1.34
   2   2  -1  125.60    3.56
   2   2  -1  126.26    3.56
  -2  -2   1  119.02    3.57
  -2  -2   1  126.45    3.56
  -2  -3   1    4.12    0.16
  -2  -3   1    3.88    0.17
  -2  -4   1    8.26    0.30
  -2  -4   1    8.21    0.28
  -2  -5   1   10.63    0.37
  -2  -5   1   10.54    0.38
  -2  -6   1   14.68    0.53
  -2  -6   1   15.42    0.53
  -2  -7   1    3.64    0.32
  -2  -7   1    2.95    0.27
  -2  -8   1    2.57    0.39
  -2  -8   1    2.83    0.30
   1  -8  -1   -0.08    0.23
   1  -8  -1   -0.21    0.28
   1  -7  -1    7.49    0.36
   1  -7  -1    7.51    0.33
   1  -7  -1    7.42    0.31
   1  -6  -1    0.65    0.10
   1  -6  -1    0.50    0.10
   1  -5  -1   10.78    0.35
   1  -1  -1    0.01    0.02
   1   0  -1  140.02    4.16
   1   0  -1  164.81    4.17
  -1   0   1  138.21    4.17
  -1   0   1  140.65    4.17
   1   1  -1    0.02    0.02
  -1  -1   1    0.02    0.03
  -1  -1   1    0.02    0.02
   1   2  -1    0.55    0.04
  -1  -2   1    0.69    0.05
  -1  -2   1    0.54    0.05
  -1  -2   1    0.50    0.06
  -1  -3   1   24.19    0.76
  -1  -3   1   25.81    0.76
  -1  -3   1   26.43    0.75
  -1  -4   1    8.71    0.29
  -1  -4   1    9.22    0.29
  -1  -4   1    8.87    0.31
  -1  -5   1   11.03    0.38
  -1  -5   1   10.94    0.39
  -1  -5   1   11.36    0.37
  -1  -6   1    0.55    0.13
  -1  -6   1    0.60    0.14
  -1  -6   1    0.60    0.13
  -1  -7   1    6.95    0.36
  -1  -7   1    7.43    0.41
  -1  -8   1    0.19    0.24
   0  -8  -1    0.26    0.29
   0  -7  -1    0.49    0.15
   0  -7  -1    0.39    0.18
   0  -7  -1    0.45    0.15
   0  -6  -1    5.74    0.24
   0  -6  -1    5.79    0.25
   0  -6  -1    5.84    0.25
   0  -5  -1   11.76    0.39
   0  -5  -1   12.44    0.38
   0  -3  -1    0.02    0.04
   0  -2  -1   19.64    0.57
   0  -1  -1    0.61    0.03
   0   1  -1    0.73    0.03
   0   1  -1    0.53    0.03
   0  -1   1    0.56    0.03
   0  -2   1   19.25    0.58
   0  -2   1   20.50    0.58
   0  -3   1    0.08    0.04
   0  -3   1    0.08    0.03
   0  -4   1   20.99    0.63
   0  -4   1   21.46    0.63
   0  -5   1   12.22    0.39
   0  -5   1   11.57    0.40
   0  -5   1   11.89    0.38
   0  -6   1    5.91    0.28
   0  -6   1    5.90    0.26
   0  -6   1    6.05    0.27
   0  -7   1    0.52    0.17
   0  -7   1    0.47    0.18
   0  -7   1    0.57    0.20
   0  -8   1    0.32    0.26
   0  -8   1    0.42    0.22
  -1  -8  -1    8.36    0.55
  -1  -8  -1    8.33    0.43
  -1  -7  -1   60.48    1.80
  -1  -7  -1   60.63    1.79
  -1  -6  -1    9.57    0.35
  -1  -6  -1    9.75    0.36
  -1  -6  -1    9.90    0.37
  -1  -5  -1    8.24    0.28
  -1  -5  -1    8.15    0.28
  -1  -5  -1    8.55    0.30
  -1  -4  -1   30.51    0.92
  -1  -4  -1   32.68    0.92
  -1  -4  -1   31.54    0.94
  -1  -3  -1    0.11    0.03
  -1  -3  -1    0.11    0.03
  -1  -3  -1    0.21    0.05
  -1  -2  -1   61.80    1.79
  -1  -2  -1   62.68    1.78
  -1  -2  -1   62.08    1.78
  -1  -1  -1    5.29    0.17
  -1  -1  -1    5.55    0.17
   1   1   1    5.46    0.17
   1   1   1    5.65    0.16
  -1   0  -1    0.51    0.04
   1   0   1    0.47    0.04
  -1   1  -1    5.67    0.17
   1  -1   1    5.71    0.17
   1  -2   1   62.96    1.81
   1  -2   1   63.39    1.81
   1  -3   1    0.07    0.04
   1  -3   1    0.17    0.03
   1  -4   1   31.61    0.92
   1  -4   1   31.37    0.92
   1  -5   1    8.05    0.28
   1  -5   1    8.58    0.29
   1  -6   1    9.47    0.35
   1  -6   1    9.90    0.37
   1  -6   1   10.19    0.36
   1  -7   1   60.89    1.82
   1  -7   1   62.22    1.82
   1  -8   1    7.90    0.41
   1  -8   1    8.49    0.48
   1  -8   1    8.61    0.51
  -2  -8  -1    2.04    0.27
  -2  -7  -1    0.30    0.18
  -2  -7  -1    0.38    0.21
  -2  -6  -1    1.33    0.15
  -2  -6  -1    1.20    0.15
  -2  -5  -1   18.67    0.59
  -2  -5  -1   19.18    0.61
  -2  -4  -1    2.16    0.12
  -2  -4  -1    2.05    0.14
  -2  -3  -1   21.08    0.63
  -2  -3  -1   20.43    0.62
  -2  -2  -1   15.15    0.46
  -2  -2  -1   14.84    0.45
   2   2   1   14.89    0.46
   2   2   1   14.64    0.44
   2   2   1   15.48    0.44
  -2  -1  -1    0.78    0.05
  -2  -1  -1    0.55    0.06
   2   1   1    0.62    0.05
   2   1   1    0.57    0.07
  -2   0  -1    0.06    0.04
  -2   0  -1    0.04    0.02
   2   0   1   -0.01    0.02
   2   0   1    0.00    0.03
  -2   1  -1    0.62    0.06
  -2   1  -1    0.62    0.04
   2  -1   1    0.66    0.05
   2  -1   1    0.66    0.06
   2  -2   1   15.20    0.45
   2  -2   1   15.36    0.47
   2  -3   1   20.60    0.60
   2  -4   1    2.04    0.11
   2  -5   1   18.46    0.56
   2  -6   1    0.99    0.12
   2  -6   1    1.04    0.16
   2  -7   1   -0.01    0.14
   2  -7   1    0.23    0.17
   2  -7   1    0.31    0.19
   2  -8   1    1.73    0.21
   2  -8   1    1.25    0.27
  -3  -8  -1   11.00    0.69
  -3  -8  -1   11.35    0.57
  -3  -7  -1   12.98    0.54
  -3  -7  -1   12.07    0.52
  -3  -6  -1   80.80    2.39
  -3  -6  -1   81.81    2.38
  -3  -5  -1    8.49    0.34
  -3  -5  -1    8.63    0.32
  -3  -4  -1  142.52    4.10
  -3  -4  -1  142.57    4.11
  -3  -3  -1   20.93    0.65
  -3  -3  -1   21.08    0.63
   3   3   1   20.80    0.64
  -3  -2  -1   77.05    2.21
  -3  -2  -1   76.24    2.22
   3   2   1   75.71    2.22
   3   2   1   77.66    2.21
  -3  -1  -1   84.49    2.42
  -3  -1  -1   85.00    2.41
   3   1   1   83.36    2.41
   3   1   1   82.27    2.42
  -3   0  -1  182.46    5.20
  -3   0  -1  183.46    5.18
   3   0   1  177.79    5.19
  -3   1  -1   82.68    2.44
  -3   1  -1   85.13    2.46
   3  -1   1   86.86    2.46
   3  -1   1   85.92    2.45
   3  -2   1   78.37    2.23
   3  -2   1   76.93    2.25
   3  -3   1   20.13    0.60
   3  -3   1   20.64    0.62
   3  -4   1  143.11    4.08
   3  -4   1  140.20    4.06
   3  -5   1    8.98    0.30
   3  -5   1    8.49    0.34
   3  -6   1   80.40    2.30
   3  -6   1   77.53    2.31
   3  -7   1   12.02    0.47
   3  -7   1   12.10    0.50
   3  -8   1   11.19    0.47
   3  -8   1   11.53    0.56
   3  -8   1   11.03    0.54
  -4  -8  -1   12.81    0.64
  -4  -7  -1    1.00    0.27
  -4  -7  -1    0.90    0.24
  -4  -6  -1    4.34    0.31
  -4  -6  -1    4.40    0.33
  -4  -5  -1    9.04    0.36
  -4  -5  -1    8.69    0.37
  -4  -4  -1   15.37    0.51
  -4  -4  -1   14.40    0.49
  -4  -3  -1    2.09    0.14
  -4  -3  -1    2.05    0.16
   4   3   1    2.19    0.18
   4   3   1    2.23    0.12
   4   3   1    2.22    0.12
  -4  -2  -1  198.95    5.71
  -4  -2  -1  198.47    5.72
   4   2   1  197.49    5.72
   4   2   1  201.55    5.70
  -4  -1  -1    4.44    0.16
  -4  -1  -1    3.95    0.18
   4   1   1    3.86    0.18
   4   1   1    3.75    0.16
  -4   0  -1    0.01    0.04
  -4   0  -1    0.01    0.06
   4   0   1   -0.02    0.04
   4   0   1   -0.08    0.06
  -4   1  -1    4.25    0.15
  -4   1  -1    4.05    0.18
   4  -1   1    4.19    0.18
   4  -1   1    4.07    0.16
  -4   2  -1  201.16    5.72
  -4   2  -1  194.82    5.69
   4  -2   1  199.26    5.70
   4  -2   1  201.40    5.72
   4  -3   1    2.02    0.12
   4  -3   1    2.08    0.15
   4  -4   1   14.86    0.48
   4  -4   1   14.13    0.46
   4  -5   1    9.04    0.32
   4  -5   1    8.34    0.35
   4  -6   1    4.70    0.26
   4  -6   1    3.95    0.30
   4  -7   1    0.77    0.23
   4  -7   1    0.85    0.20
   4  -8   1   13.40    0.63
   4  -8   1   13.80    0.60
  -5  -8  -1    2.07    0.66
  -5  -7  -1   13.34    0.60
  -5  -7  -1   11.64    0.76
  -5  -6  -1    8.35    0.43
  -5  -6  -1    8.00    0.44
  -5  -5  -1    9.82    0.41
  -5  -5  -1    9.84    0.42
  -5  -4  -1  107.50    3.11
  -5  -4  -1  107.37    3.09
   5   4   1  104.06    3.10
  -5  -3  -1    3.75    0.22
  -5  -3  -1    3.72    0.20
   5   3   1    4.03    0.24
   5   3   1    3.91    0.18
  -5  -2  -1   31.27    0.96
  -5  -2  -1   30.98    0.94
   5   2   1   31.60    0.96
   5   2   1   31.77    0.94
  -5  -1  -1   86.69    2.60
  -5  -1  -1   88.71    2.58
   5   1   1   91.84    2.60
   5   1   1   88.91    2.58
  -5   0  -1   91.40    2.70
  -5   0  -1   92.61    2.72
   5   0   1   93.25    2.72
   5   0   1   96.34    2.70
  -5   1  -1   89.21    2.59
  -5   1  -1   88.68    2.56
   5  -1   1   87.32    2.57
   5  -1   1   90.40    2.59
  -5   2  -1   32.86    0.98
  -5   2  -1   32.97    0.95
   5  -2   1   32.60    0.96
   5  -2   1   31.13    0.98
   5  -3   1    3.96    0.18
   5  -3   1    4.06    0.22
   5  -4   1  100.68    3.06
   5  -4   1  108.12    3.02
   5  -5   1    9.60    0.39
   5  -5   1    9.45    0.35
   5  -6   1    8.01    0.40
   5  -7   1   12.88    0.53
   5  -7   1   12.64    0.56
   5  -8   1    2.58    0.34
  -6  -7  -1    0.41    0.38
  -6  -7  -1    0.00    0.29
  -6  -6  -1   -0.15    0.22
  -6  -6  -1    0.04    0.25
  -6  -5  -1    8.87    0.43
  -6  -5  -1    9.89    0.44
  -6  -4  -1    0.32    0.14
  -6  -4  -1    0.29    0.14
   6   4   1    0.53    0.09
   6   4   1    0.49    0.10
   6   4   1    0.43    0.19
  -6  -3  -1    2.35    0.20
  -6  -3  -1    1.96    0.21
   6   3   1    2.73    0.17
  -6  -2  -1    6.32    0.27
  -6  -2  -1    6.48    0.29
   6   2   1    6.21    0.26
   6   2   1    6.37    0.31
  -6  -1  -1    3.58    0.19
   6   1   1    3.89    0.24
   6   1   1    4.43    0.19
  -6   0  -1    0.07    0.10
  -6   0  -1   -0.06    0.07
   6   0   1    0.02    0.07
   6   0   1    0.01    0.10
  -6   1  -1    4.10    0.22
  -6   1  -1    3.97    0.18
   6  -1   1    4.53    0.24
   6  -1   1    4.26    0.19
  -6   2  -1    6.85    0.24
  -6   2  -1    6.41    0.29
   6  -2   1    6.68    0.26
   6  -2   1    6.42    0.29
   6  -3   1    2.54    0.22
   6  -3   1    2.61    0.17
   6  -4   1    0.71    0.16
   6  -4   1    0.39    0.11
   6  -5   1    9.23    0.42
   6  -5   1    9.44    0.37
   6  -6   1    0.02    0.18
   6  -6   1    0.03    0.22
   6  -7   1    0.17    0.26
   6  -7   1    0.21    0.29
  -7  -7  -1   11.38    0.69
  -7  -7  -1    9.45    0.81
  -7  -6  -1    1.38    0.29
  -7  -6  -1    1.47    0.32
  -7  -5  -1    0.57    0.21
  -7  -5  -1    0.67    0.23
  -7  -4  -1    0.12    0.17
  -7  -4  -1    0.09    0.16
   7   4   1    0.05    0.13
   7   4   1    0.21    0.23
  -7  -3  -1   16.18    0.57
  -7  -3  -1   15.40    0.54
   7   3   1   15.15    0.59
   7   3   1   15.16    0.52
  -7  -2  -1    5.77    0.28
  -7  -2  -1    6.22    0.31
   7   2   1    5.98    0.27
   7   2   1    5.52    0.34
  -7  -1  -1   24.48    0.80
  -7  -1  -1   25.16    0.80
   7   1   1   24.17    0.81
   7   1   1   24.53    0.77
  -7   0  -1    1.74    0.17
   7   0   1    1.88    0.23
   7   0   1    2.13    0.17
  -7   1  -1   24.08    0.74
  -7   1  -1   24.35    0.78
   7  -1   1   23.87    0.78
   7  -1   1   23.41    0.75
  -7   2  -1    5.80    0.23
  -7   2  -1    5.65    0.30
   7  -2   1    5.90    0.31
   7  -2   1    5.64    0.26
  -7   3  -1   15.93    0.56
   7  -3   1   15.62    0.53
   7  -3   1   16.33    0.57
   7  -4   1    0.16    0.18
   7  -4   1    0.41    0.22
   7  -5   1    0.47    0.17
   7  -5   1    0.46    0.22
   7  -6   1    1.27    0.28
   7  -6   1    1.77    0.24
   7  -7   1    9.42    0.58
   7  -7   1    9.50    0.62
  -8  -7  -1   -0.08    0.41
  -8  -6  -1    1.99    0.42
  -8  -6  -1    2.15    0.35
  -8  -5  -1   14.72    0.65
  -8  -5  -1   13.25    0.63
  -8  -4  -1    7.58    0.45
  -8  -4  -1    6.90    0.44
   8   4   1    7.50    0.34
  -8  -3  -1    1.25    0.19
  -8  -3  -1    1.35    0.21
   8   3   1    1.54    0.26
   8   3   1    1.57    0.17
  -8  -2  -1    1.07    0.18
  -8  -2  -1    0.86    0.16
   8   2   1    1.45    0.15
   8   2   1    0.91    0.22
  -8  -1  -1    5.33    0.28
  -8  -1  -1    5.38    0.32
   8   1   1    4.57    0.36
   8   1   1    4.75    0.27
  -8   0  -1    0.20    0.15
  -8   0  -1    0.00    0.11
   8   0   1    0.20    0.18
   8   0   1    0.12    0.11
  -8   1  -1    4.94    0.31
  -8   1  -1    5.44    0.26
   8  -1   1    5.65    0.52
   8  -1   1    5.34    0.27
  -8   2  -1    1.38    0.19
  -8   2  -1    1.15    0.13
   8  -2   1    0.82    0.16
   8  -2   1    1.31    0.21
  -8   3  -1    1.97    0.22
   8  -3   1    1.85    0.24
   8  -3   1    2.13    0.24
   8  -4   1    6.71    0.36
   8  -4   1    7.38    0.44
   8  -5   1   14.64    0.64
   8  -5   1   14.30    0.57
   8  -6   1    1.73    0.35
   8  -6   1    1.52    0.28
   8  -7   1    0.18    0.36
  -9  -6  -1    0.23    0.38
  -9  -5  -1    3.24    0.37
  -9  -5  -1    3.38    0.45
   9   5   1    2.58    0.30
   9   5   1    3.46    0.34
  -9  -4  -1    8.49    0.52
  -9  -4  -1    8.57    0.53
   9   4   1    8.42    0.42
  -9  -3  -1   25.81    0.93
  -9  -3  -1   27.61    0.91
   9   3   1   26.31    0.87
  -9  -2  -1   -0.07    0.18
  -9  -2  -1   -0.20    0.19
   9   2   1    0.02    0.26
   9   2   1   -0.01    0.15
  -9  -1  -1   44.06    1.39
  -9  -1  -1   44.27    1.35
   9   1   1   43.89    1.41
  -9   0  -1    2.67    0.27
  -9   0  -1    2.99    0.32
   9   0   1    2.94    0.27
   9   0   1    3.30    0.40
  -9   1  -1   43.08    1.32
  -9   1  -1   43.03    1.37
   9  -1   1   44.61    1.33
   9  -1   1   43.47    1.38
  -9   2  -1    0.09    0.14
  -9   2  -1   -0.16    0.19
   9  -2   1    0.06    0.26
   9  -2   1   -0.04    0.15
  -9   3  -1   26.52    0.93
   9  -3   1   27.17    0.89
   9  -3   1   28.18    0.96
   9  -4   1    8.31    0.45
   9  -4   1    8.46    0.55
   9  -5   1    3.68    0.42
   9  -5   1    3.64    0.41
   9  -6   1    0.41    0.33
   9  -6   1    0.71    0.68
 -10  -6  -1    0.70    0.47
 -10  -5  -1    0.17    0.37
  10   5   1    0.45    0.31
 -10  -4  -1    6.48    0.57
  10   4   1    7.56    0.46
 -10  -3  -1    0.18    0.27
 -10  -3  -1    0.03    0.28
  10   3   1    0.24    0.34
 -10  -2  -1    3.75    0.41
 -10  -2  -1    4.00    0.41
  10   2   1    4.04    0.36
 -10  -1  -1    0.01    0.22
 -10  -1  -1   -0.05    0.20
  10   1   1    0.00    0.31
  10   1   1    0.10    0.18
 -10   0  -1    0.06    0.23
 -10   0  -1   -0.04    0.19
  10   0   1   -0.09    0.18
  10   0   1   -0.13    0.30
 -10   1  -1    0.02    0.19
 -10   1  -1    0.04    0.22
  10  -1   1    0.15    0.18
  10  -1   1    0.11    0.29
 -10   2  -1    3.42    0.33
 -10   2  -1    3.99    0.31
  10  -2   1    4.20    0.51
  10  -2   1    3.84    0.36
 -10   3  -1    0.00    0.27
  10  -3   1   -0.11    0.21
  10  -3   1    0.20    0.34
  10  -4   1    6.83    0.49
  10  -4   1    6.99    0.66
  10  -5   1    0.70    0.32
  10  -5   1    0.72    0.46
 -11  -5  -1   13.85    0.96
  11   5   1   12.55    0.74
 -11  -4  -1    2.85    0.43
  11   4   1    2.47    0.34
 -11  -3  -1   38.21    1.30
  11   3   1   35.88    1.22
 -11  -2  -1    6.34    0.56
  11   2   1    6.30    0.48
 -11  -1  -1   32.73    1.12
 -11  -1  -1   34.81    1.17
  11   1   1   32.64    1.10
 -11   0  -1   84.97    2.57
 -11   0  -1   83.73    2.51
  11   0   1   82.66    2.60
  11   0   1   85.59    2.52
 -11   1  -1   34.34    1.19
 -11   1  -1   34.52    1.11
  11  -1   1   35.59    1.13
  11  -1   1   31.57    1.24
 -11   2  -1    5.90    0.40
 -11   2  -1    5.48    0.55
  11  -2   1    5.17    0.68
  11  -2   1    5.20    0.46
 -11   3  -1   37.18    1.29
  11  -3   1   37.31    1.36
  11  -3   1   36.19    1.25
  11  -4   1    1.81    0.34
  11  -4   1    2.61    0.55
 -12  -4  -1    0.83    0.49
  12   4   1    0.98    0.42
 -12  -3  -1    3.06    0.46
  12   3   1    3.66    0.45
 -12  -2  -1   15.03    0.81
  12   2   1   15.04    0.74
 -12  -1  -1    5.13    0.72
  12   1   1    6.32    0.55
 -12   0  -1   -0.14    0.34
  12   0   1   -0.21    0.36
 -12   1  -1    5.27    0.55
 -12   1  -1    5.48    0.64
  12  -1   1    5.41    0.53
  12  -1   1    4.73    0.61
 -12   2  -1   14.89    0.83
  12  -2   1   16.11    0.74
  12  -3   1    3.47    0.66
 -13  -3  -1    3.33    0.59
  13   3   1    2.82    0.50
 -13  -2  -1    5.73    0.60
  13   2   1    4.33    0.48
 -13  -1  -1    1.07    0.48
  13   1   1    1.37    0.42
  13   0   1    0.72    0.42
 -13   1  -1    1.48    0.49
 -13   2  -1    4.09    0.41
 -13   2  -1    3.76    0.58
 -13   3  -1    0.21    0.60
 -14   1   2    4.62    0.67
 -14   0   2    1.56    0.63
 -14  -1   2    3.61    0.67
 -13   3   2    0.15    0.56
  13  -2  -2    0.17    0.73
 -13   2   2    0.37    0.50
 -13   1   2    6.38    0.76
 -13   1   2    5.91    0.66
  13   0  -2   -0.19    0.37
 -13   0   2    0.07    0.45
  13   1  -2    7.30    0.69
 -13  -1   2    5.71    0.56
  13   2  -2    0.39    0.43
 -13  -2   2    0.62    0.48
  13   3  -2    3.58    0.51
 -13  -3   2    3.71    0.57
  12  -3  -2    4.48    0.57
  12  -3  -2    5.27    0.63
  12  -2  -2    0.76    0.31
 -12   2   2    0.59    0.39
  12  -1  -2    0.31    0.29
 -12   1   2    0.02    0.30
 -12   1   2    0.16    0.37
  12   0  -2    4.93    0.52
  12   0  -2    4.53    0.61
 -12   0   2    5.02    0.55
 -12   0   2    5.27    0.60
  12   1  -2   -0.18    0.28
 -12  -1   2   -0.09    0.34
  12   2  -2    0.70    0.33
 -12  -2   2    0.69    0.38
  12   3  -2    5.69    0.62
 -12  -3   2    3.79    0.48
  12   4  -2   -0.02    0.42
 -12  -4   2    0.36    0.47
  11  -4  -2    3.23    0.35
  11  -4  -2    3.38    0.49
  11  -3  -2    8.67    0.78
  11  -3  -2    7.20    0.51
 -11   3   2    7.24    0.58
  11  -2  -2    3.90    0.44
  11  -2  -2    4.25    0.42
 -11   2   2    4.57    0.50
  11  -1  -2    4.10    0.49
  11  -1  -2    3.05    0.37
 -11   1   2    3.24    0.35
 -11   1   2    3.12    0.38
  11   0  -2    0.01    0.21
  11   0  -2   -0.05    0.37
 -11   0   2    0.02    0.24
 -11   0   2    0.07    0.27
  11   1  -2    3.09    0.44
  11   1  -2    3.43    0.41
 -11  -1   2    3.54    0.45
 -11  -1   2    3.94    0.48
  11   2  -2    4.54    0.44
 -11  -2   2    3.98    0.39
 -11  -2   2    3.70    0.41
  11   3  -2    7.89    0.55
 -11  -3   2    7.62    0.62
  11   4  -2    3.20    0.36
 -11  -4   2    4.44    0.46
  11   5  -2   -0.11    0.35
 -11  -5   2    0.01    0.46
  10  -6  -2    7.00    0.80
  10  -5  -2   10.40    0.70
  10  -4  -2    0.46    0.25
  10  -4  -2    0.33    0.34
  10  -3  -2   17.42    0.66
  10  -3  -2   16.84    0.75
 -10   3   2   18.45    0.71
  10  -2  -2    0.72    0.29
  10  -2  -2    1.04    0.20
 -10   2   2    1.25    0.25
  10  -1  -2    8.35    0.41
  10  -1  -2    8.42    0.53
 -10   1   2    7.41    0.47
 -10   1   2    7.98    0.39
  10   0  -2   30.94    1.05
  10   0  -2   29.00    0.96
 -10   0   2   29.81    1.01
 -10   0   2   28.91    0.96
  10   1  -2    8.60    0.59
  10   1  -2    7.94    0.41
 -10  -1   2    7.09    0.46
 -10  -1   2    8.08    0.43
  10   2  -2    1.08    0.35
  10   2  -2    1.44    0.22
 -10  -2   2    0.78    0.25
  10   3  -2   17.69    0.68
 -10  -3   2   17.65    0.73
  10   4  -2    0.38    0.25
 -10  -4   2    0.47    0.30
  10   5  -2    9.63    0.61
  10   5  -2    9.66    0.55
 -10  -5   2   11.94    0.71
 -10  -6   2    7.58    0.78
   9  -6  -2    5.30    0.51
   9  -6  -2    4.58    0.56
   9  -5  -2    2.83    0.27
   9  -5  -2    2.08    0.42
   9  -4  -2    3.83    0.42
   9  -4  -2    2.94    0.32
   9  -3  -2    0.12    0.16
   9  -3  -2    0.15    0.23
  -9   3   2    0.21    0.20
   9  -2  -2    0.62    0.22
   9  -2  -2    0.74    0.16
  -9   2   2    0.64    0.19
   9  -1  -2    0.16    0.14
   9  -1  -2    0.07    0.21
  -9   1   2   -0.14    0.17
  -9   1   2    0.18    0.14
   9   0  -2   -0.09    0.20
   9   0  -2    0.05    0.14
  -9   0   2    0.05    0.17
  -9   0   2   -0.01    0.14
   9   1  -2   -0.05    0.15
  -9  -1   2    0.11    0.18
  -9  -1   2    0.05    0.16
   9   2  -2    0.38    0.16
   9   2  -2    0.33    0.44
  -9  -2   2    0.48    0.24
  -9  -2   2    0.54    0.19
   9   3  -2    0.10    0.17
  -9  -3   2    0.27    0.21
  -9  -3   2    0.02    0.22
   9   4  -2    2.74    0.34
  -9  -4   2    3.96    0.43
  -9  -4   2    3.90    0.44
   9   5  -2    2.81    0.34
   9   5  -2    2.48    0.25
  -9  -5   2    2.29    0.34
  -9  -6   2    3.89    0.44
   8  -7  -2    9.53    0.56
   8  -6  -2   18.73    0.73
   8  -6  -2   19.32    0.71
   8  -5  -2   14.69    0.56
   8  -5  -2   14.77    0.59
   8  -4  -2    7.57    0.36
   8  -4  -2    7.89    0.41
   8  -3  -2    1.82    0.23
   8  -3  -2    1.59    0.21
  -8   3   2    2.21    0.26
   8  -2  -2    5.49    0.27
   8  -2  -2    5.07    0.33
  -8   2   2    5.22    0.31
   8  -1  -2   29.31    0.92
   8  -1  -2   27.91    0.88
  -8   1   2   26.92    0.90
  -8   1   2   28.54    0.86
   8   0  -2    9.28    0.36
   8   0  -2    9.78    0.42
  -8   0   2    9.35    0.36
  -8   0   2    8.22    0.39
   8   1  -2   27.64    0.87
   8   1  -2   27.54    0.91
  -8  -1   2   27.51    0.87
  -8  -1   2   27.76    0.90
   8   2  -2    5.21    0.38
   8   2  -2    5.40    0.29
  -8  -2   2    5.64    0.31
  -8  -2   2    5.47    0.33
   8   3  -2    2.45    0.24
   8   3  -2    1.96    0.28
  -8  -3   2    2.39    0.30
  -8  -3   2    2.21    0.22
   8   4  -2    7.32    0.38
   8   4  -2    7.13    0.36
  -8  -4   2    6.80    0.43
  -8  -4   2    7.02    0.43
   8   5  -2   14.84    0.54
  -8  -5   2   15.11    0.66
  -8  -5   2   13.56    0.91
  -8  -6   2   21.08    0.87
  -8  -7   2    8.67    0.74
   7  -7  -2    0.39    0.27
   7  -6  -2    0.08    0.19
   7  -6  -2    0.20    0.22
   7  -5  -2   19.05    0.65
   7  -5  -2   18.35    0.64
   7  -4  -2   20.64    0.65
   7  -4  -2   19.65    0.67
   7  -3  -2    0.69    0.15
   7  -3  -2    0.68    0.12
   7  -2  -2    0.19    0.10
   7  -2  -2    0.09    0.13
  -7   2   2   -0.04    0.11
   7  -1  -2   18.23    0.59
   7  -1  -2   18.15    0.62
  -7   1   2   19.17    0.58
  -7   1   2   18.78    0.62
   7   0  -2   -0.02    0.12
   7   0  -2   -0.03    0.08
  -7   0   2   -0.12    0.11
  -7   0   2    0.01    0.09
   7   1  -2   17.48    0.61
   7   1  -2   18.15    0.58
  -7  -1   2   18.04    0.68
  -7  -1   2   17.36    0.60
   7   2  -2    0.07    0.10
   7   2  -2    0.08    0.15
  -7  -2   2    0.09    0.12
  -7  -2   2    0.04    0.11
   7   3  -2    1.00    0.20
   7   3  -2    0.45    0.12
  -7  -3   2    0.71    0.15
  -7  -3   2    0.59    0.15
   7   4  -2   20.99    0.70
   7   4  -2   21.01    0.69
  -7  -4   2   22.46    0.74
  -7  -4   2   21.23    0.75
   7   5  -2   19.27    0.61
  -7  -5   2   18.52    0.71
  -7  -6   2    0.39    0.27
  -7  -7   2    0.09    0.35
   6  -7  -2   11.24    0.50
   6  -6  -2    1.61    0.18
   6  -6  -2    1.92    0.19
   6  -5  -2    5.26    0.28
   6  -5  -2    4.63    0.25
   6  -4  -2   21.52    0.68
   6  -4  -2   21.04    0.66
   6  -3  -2    5.16    0.22
   6  -3  -2    4.82    0.24
   6  -2  -2    1.77    0.17
   6  -2  -2    2.07    0.14
  -6   2   2    1.85    0.17
   6  -1  -2   28.19    0.84
   6  -1  -2   28.47    0.86
  -6   1   2   27.19    0.86
  -6   1   2   27.29    0.83
   6   0  -2   10.51    0.36
   6   0  -2   11.17    0.39
  -6   0   2   10.79    0.36
  -6   0   2   10.75    0.39
   6   1  -2   26.22    0.84
   6   1  -2   27.84    0.82
  -6  -1   2   27.10    0.82
  -6  -1   2   26.82    0.84
   6   2  -2    1.30    0.15
   6   2  -2    1.72    0.15
  -6  -2   2    1.17    0.13
  -6  -2   2    1.41    0.16
   6   3  -2    4.11    0.28
   6   3  -2    4.93    0.22
  -6  -3   2    3.71    0.24
  -6  -3   2    3.78    0.25
   6   4  -2   21.54    0.66
   6   4  -2   21.38    0.66
  -6  -4   2   20.20    0.71
  -6  -4   2   20.77    0.70
  -6  -5   2    4.94    0.36
  -6  -5   2    5.01    0.34
  -6  -6   2    2.09    0.26
  -6  -7   2   11.38    0.73
  -6  -7   2   10.79    0.63
   5  -8  -2    0.23    0.29
   5  -7  -2    3.67    0.40
   5  -6  -2    1.56    0.15
   5  -6  -2    1.59    0.16
   5  -5  -2    0.07    0.09
   5  -5  -2    0.04    0.11
   5  -4  -2    0.19    0.10
   5  -4  -2    0.27    0.08
   5  -3  -2   20.96    0.62
   5  -3  -2   20.09    0.64
   5  -2  -2  108.64    3.18
   5  -2  -2  109.12    3.16
  -5   2   2  112.11    3.18
   5  -1  -2    4.85    0.21
   5  -1  -2    5.04    0.19
  -5   1   2    4.92    0.18
  -5   1   2    4.78    0.21
   5   0  -2   -0.02    0.05
   5   0  -2   -0.05    0.07
  -5   0   2    0.04    0.05
  -5   0   2   -0.05    0.06
   5   1  -2    4.80    0.19
  -5  -1   2    4.76    0.19
  -5  -1   2    4.83    0.21
   5   2  -2  109.84    3.15
   5   2  -2  108.92    3.17
  -5  -2   2  108.35    3.16
  -5  -2   2  109.41    3.17
   5   3  -2   20.68    0.64
   5   3  -2   20.39    0.67
  -5  -3   2   19.88    0.65
  -5  -3   2   21.49    0.67
   5   4  -2    0.40    0.09
   5   4  -2    0.18    0.09
  -5  -4   2    0.22    0.12
  -5  -4   2    0.39    0.13
  -5  -5   2    0.24    0.16
  -5  -5   2    0.11    0.15
  -5  -6   2    1.54    0.25
  -5  -6   2    1.37    0.22
  -5  -7   2    4.70    0.44
  -5  -7   2    3.79    0.40
  -5  -8   2    0.26    0.38
  -5  -8   2    0.59    0.56
   4  -8  -2    5.20    0.42
   4  -7  -2    0.50    0.16
   4  -5  -2    3.19    0.18
   4  -4  -2    0.18    0.08
   4  -3  -2    2.98    0.12
   4  -3  -2    3.25    0.15
   4  -2  -2   36.00    1.11
   4  -2  -2   39.11    1.11
   4  -1  -2   73.06    2.09
   4  -1  -2   71.29    2.08
  -4   1   2   71.83    2.07
  -4   1   2   72.36    2.09
   4   0  -2  293.99    8.42
   4   0  -2  303.18    8.43
  -4   0   2  287.57    8.43
  -4   0   2  292.95    8.41
   4   1  -2   72.50    2.09
   4   1  -2   70.76    2.10
  -4  -1   2   73.84    2.10
  -4  -1   2   71.36    2.09
   4   2  -2   38.62    1.16
   4   2  -2   38.93    1.17
  -4  -2   2   39.20    1.18
  -4  -2   2   40.69    1.16
   4   3  -2    3.02    0.14
   4   3  -2    2.77    0.15
  -4  -3   2    2.68    0.17
  -4  -3   2    2.87    0.17
   4   4  -2    0.11    0.06
   4   4  -2    0.15    0.07
  -4  -4   2    0.12    0.10
  -4  -4   2    0.05    0.10
  -4  -5   2    3.37    0.25
  -4  -5   2    3.44    0.26
  -4  -6   2    7.29    0.40
  -4  -7   2    0.40    0.23
  -4  -7   2    0.35    0.29
  -4  -8   2    5.16    0.53
  -4  -8   2    4.91    0.61
   3  -8  -2    7.72    0.44
   3  -4  -2    0.50    0.07
   3  -3  -2   10.03    0.31
   3  -2  -2   10.09    0.32
  -3   2   2   10.32    0.31
   3  -1  -2    2.65    0.10
   3  -1  -2    2.43    0.11
  -3   1   2    2.72    0.11
   3   0  -2    0.04    0.04
   3   0  -2    0.01    0.04
  -3   0   2    0.01    0.03
  -3   0   2    0.03    0.04
   3   1  -2    2.46    0.11
  -3  -1   2    2.46    0.11
   3   2  -2   10.26    0.32
   3   2  -2   10.14    0.34
  -3  -2   2    9.93    0.33
  -3  -2   2    9.94    0.33
   3   3  -2    9.53    0.31
   3   3  -2    9.64    0.31
  -3  -3   2    9.73    0.33
  -3  -3   2   10.10    0.34
  -3  -4   2    0.56    0.10
  -3  -4   2    0.42    0.09
  -3  -5   2   10.44    0.39
  -3  -5   2   10.56    0.40
  -3  -6   2    9.13    0.40
  -3  -6   2    9.61    0.42
  -3  -7   2    1.22    0.28
  -3  -7   2    1.15    0.22
  -3  -8   2    8.06    0.54
   2  -8  -2   11.45    0.50
   2  -7  -2    0.84    0.16
   2  -3  -2  211.99    6.05
   2  -2  -2   47.40    1.36
   2  -1  -2  105.59    3.02
   2   0  -2   69.25    2.00
   2   0  -2   70.27    2.01
  -2   0   2   69.15    2.00
  -2   0   2   70.53    2.01
   2   1  -2  100.97    2.88
   2   1  -2  100.82    2.88
  -2  -1   2  100.55    2.88
  -2  -1   2   98.86    2.88
   2   2  -2   48.53    1.37
   2   2  -2   46.23    1.37
  -2  -2   2   46.51    1.38
  -2  -2   2   48.00    1.37
   2   3  -2  205.92    6.00
   2   3  -2  211.60    6.00
  -2  -3   2  210.95    6.03
  -2  -3   2  212.01    6.02
  -2  -4   2   11.36    0.40
  -2  -4   2   12.29    0.39
  -2  -5   2    3.19    0.21
  -2  -5   2    3.88    0.22
  -2  -6   2   16.78    0.59
  -2  -6   2   17.86    0.60
  -2  -7   2    0.89    0.20
  -2  -7   2    0.97    0.25
  -2  -8   2   11.60    0.57
  -2  -8   2   10.95    0.70
   1  -8  -2   -0.07    0.26
   1  -8  -2   -0.05    0.22
   1  -7  -2    1.06    0.15
   1  -7  -2    0.54    0.16
   1  -4  -2   65.37    1.88
   1  -1  -2    1.60    0.06
  -1   0   2    0.05    0.02
   1   1  -2    1.48    0.07
  -1  -1   2    1.77    0.07
   1   2  -2   15.89    0.48
   1   2  -2   16.50    0.48
  -1  -2   2   17.03    0.49
  -1  -2   2   15.65    0.49
  -1  -3   2    6.09    0.21
  -1  -3   2    6.06    0.21
  -1  -4   2   66.64    1.93
  -1  -4   2   66.51    1.92
  -1  -4   2   65.51    1.92
  -1  -5   2   21.04    0.66
  -1  -5   2   21.97    0.68
  -1  -5   2   21.63    0.67
  -1  -6   2    0.49    0.13
  -1  -6   2    0.40    0.15
  -1  -6   2    0.57    0.13
  -1  -7   2    0.90    0.23
  -1  -7   2    0.76    0.19
  -1  -7   2    0.89    0.19
  -1  -8   2    0.17    0.36
  -1  -8   2    0.12    0.24
   0  -8  -2    0.62    0.28
   0  -7  -2    1.92    0.17
   0  -7  -2    2.05    0.25
   0  -7  -2    1.58    0.16
   0  -6  -2   16.29    0.51
   0  -6  -2   16.17    0.52
   0  -6  -2   16.64    0.51
   0  -5  -2   42.90    1.25
   0  -4  -2    8.95    0.28
   0  -3  -2  153.74    4.39
   0  -2  -2    0.28    0.03
   0  -1  -2  268.15    7.56
   0   1   2  262.11    7.56
   0   0  -2   14.05    0.41
   0   0   2   13.94    0.41
   0   1  -2  340.25    9.37
   0   1  -2  337.73    9.38
   0  -1   2  308.09    9.38
   0   2  -2    0.28    0.03
   0   2  -2    0.29    0.04
   0  -2   2    0.34    0.04
   0  -2   2    0.31    0.04
   0  -3   2  163.29    4.67
   0  -4   2    8.96    0.30
   0  -4   2    9.21    0.30
   0  -5   2   43.88    1.31
   0  -5   2   45.16    1.32
   0  -6   2   16.72    0.54
   0  -6   2   16.75    0.56
   0  -6   2   16.04    0.55
   0  -7   2    2.35    0.25
   0  -7   2    2.12    0.21
   0  -7   2    2.00    0.20
   0  -8   2    1.18    0.28
   0  -8   2    1.27    0.24
  -1  -8  -2    1.50    0.22
  -1  -8  -2    1.49    0.31
  -1  -7  -2    0.76    0.16
  -1  -7  -2    1.02    0.19
  -1  -6  -2    0.07    0.10
  -1  -6  -2    0.21    0.11
  -1  -5  -2    3.41    0.16
  -1  -5  -2    3.24    0.16
  -1  -5  -2    3.47    0.18
  -1  -4  -2    0.06    0.06
  -1  -3  -2   51.78    1.50
  -1  -2  -2  239.94    6.80
  -1  -2  -2  236.76    6.81
   1   2   2  238.72    6.81
  -1  -1  -2  115.08    3.39
  -1  -1  -2  119.80    3.38
   1   1   2  119.26    3.39
   1   1   2  119.52    3.38
  -1   0  -2    0.01    0.03
  -1   0  -2   -0.01    0.02
   1   0   2   -0.05    0.02
   1   0   2    0.02    0.02
  -1   1  -2  120.67    3.44
   1  -1   2  119.94    3.44
   1  -2   2  242.01    6.91
   1  -3   2   50.50    1.40
   1  -3   2   45.94    1.41
   1  -4   2    0.03    0.05
   1  -5   2    3.55    0.20
   1  -5   2    3.60    0.18
   1  -6   2    0.15    0.12
   1  -7   2    0.71    0.18
   1  -7   2    0.90    0.18
   1  -8   2    1.75    0.24
   1  -8   2    1.55    0.28
  -2  -8  -2    0.17    0.24
  -2  -8  -2   -0.22    0.31
  -2  -7  -2    1.58    0.20
  -2  -7  -2    1.96    0.22
  -2  -6  -2    1.08    0.15
  -2  -6  -2    1.38    0.15
  -2  -5  -2    0.68    0.11
  -2  -5  -2    0.71    0.09
  -2  -4  -2   64.18    1.87
  -2  -3  -2    1.26    0.10
  -2  -3  -2    1.03    0.08
   2   3   2    1.05    0.10
  -2  -2  -2    9.61    0.31
  -2  -2  -2   10.08    0.30
   2   2   2    9.58    0.31
  -2  -1  -2    5.67    0.18
  -2  -1  -2    5.79    0.19
   2   1   2    5.43    0.18
   2   1   2    5.33    0.19
  -2   0  -2  748.76   24.93
   2   0   2 1000.00   24.94
  -2   1  -2    5.69    0.20
  -2   1  -2    5.78    0.18
   2  -1   2    5.57    0.20
   2  -2   2    9.58    0.29
   2  -2   2    9.46    0.31
   2  -3   2    1.10    0.08
   2  -4   2   64.84    1.88
   2  -5   2    0.73    0.10
   2  -6   2    1.57    0.15
   2  -7   2    1.69    0.20
   2  -7   2    2.03    0.25
   2  -8   2   -0.12    0.30
   2  -8   2    0.14    0.22
   2  -8   2   -0.06    0.27
  -3  -8  -2    2.75    0.39
  -3  -8  -2    2.97    0.31
  -3  -7  -2    0.08    0.20
  -3  -7  -2   -0.05    0.22
  -3  -6  -2    5.63    0.32
  -3  -6  -2    6.23    0.31
  -3  -5  -2   15.18    0.50
  -3  -5  -2   14.92    0.51
  -3  -4  -2    9.11    0.32
  -3  -4  -2    9.83    0.34
  -3  -3  -2    1.53    0.13
  -3  -3  -2    1.52    0.11
   3   3   2    1.19    0.13
  -3  -2  -2   17.35    0.55
  -3  -2  -2   18.91    0.54
   3   2   2   17.41    0.55
   3   2   2   17.81    0.53
  -3  -1  -2    3.79    0.14
  -3  -1  -2    3.49    0.15
   3   1   2    3.15    0.15
   3   1   2    3.54    0.13
  -3   0  -2    0.04    0.04
  -3   0  -2   -0.03    0.05
   3   0   2    0.04    0.04
   3   0   2   -0.04    0.05
  -3   1  -2    3.20    0.13
  -3   1  -2    3.53    0.15
   3  -1   2    3.66    0.15
   3  -1   2    3.08    0.13
  -3   2  -2   18.45    0.55
   3  -2   2   19.38    0.57
   3  -2   2   19.00    0.58
   3  -3   2    1.34    0.10
   3  -3   2    1.29    0.13
   3  -4   2    9.18    0.34
   3  -4   2    9.24    0.31
   3  -5   2   15.17    0.51
   3  -5   2   14.58    0.48
   3  -6   2    6.49    0.34
   3  -6   2    6.52    0.30
   3  -7   2    0.20    0.23
   3  -7   2   -0.04    0.18
   3  -8   2    2.75    0.35
   3  -8   2    2.88    0.34
   3  -8   2    2.43    0.32
  -4  -8  -2    2.21    0.33
  -4  -8  -2    1.83    0.44
  -4  -7  -2    6.20    0.46
  -4  -7  -2    5.56    0.41
  -4  -6  -2   13.15    0.51
  -4  -6  -2   12.88    0.50
  -4  -5  -2    1.40    0.16
  -4  -5  -2    1.78    0.21
  -4  -4  -2   63.27    1.85
  -4  -4  -2   62.71    1.86
   4   4   2   63.18    1.86
  -4  -3  -2   80.38    2.39
  -4  -3  -2   81.39    2.38
   4   3   2   82.03    2.36
   4   3   2   84.40    2.39
   4   3   2   81.47    2.36
  -4  -2  -2   34.54    1.04
  -4  -2  -2   34.20    1.05
   4   2   2   36.74    1.08
   4   2   2   35.03    1.03
  -4  -1  -2   50.10    1.42
  -4  -1  -2   49.74    1.43
   4   1   2   46.82    1.43
   4   1   2   47.10    1.41
  -4   0  -2    7.08    0.24
  -4   0  -2    6.55    0.26
   4   0   2    6.91    0.26
   4   0   2    7.43    0.24
  -4   1  -2   49.64    1.42
  -4   1  -2   46.54    1.44
   4  -1   2   50.54    1.43
   4  -1   2   49.08    1.44
  -4   2  -2   35.92    1.02
  -4   2  -2   34.57    1.05
   4  -2   2   33.49    1.05
   4  -2   2   36.16    1.03
   4  -3   2   79.88    2.39
   4  -3   2   84.12    2.37
   4  -4   2   65.56    1.93
   4  -4   2   65.56    1.91
   4  -5   2    1.55    0.17
   4  -5   2    1.15    0.16
   4  -6   2   12.65    0.50
   4  -6   2   12.52    0.46
   4  -7   2    5.60    0.38
   4  -7   2    5.93    0.43
   4  -8   2    2.18    0.34
   4  -8   2    1.87    0.36
  -5  -7  -2    0.10    0.31
  -5  -7  -2    0.03    0.26
  -5  -6  -2    0.03    0.19
  -5  -6  -2   -0.12    0.21
  -5  -5  -2   22.98    0.76
  -5  -5  -2   22.57    0.74
  -5  -4  -2    7.06    0.30
  -5  -4  -2    7.04    0.32
   5   4   2    6.67    0.34
  -5  -3  -2    0.54    0.11
  -5  -3  -2    0.50    0.10
   5   3   2    0.92    0.11
   5   3   2    0.44    0.12
  -5  -2  -2    0.03    0.09
  -5  -2  -2    0.07    0.08
   5   2   2    0.05    0.06
   5   2   2    0.14    0.10
  -5  -1  -2   10.05    0.35
  -5  -1  -2    9.24    0.33
   5   1   2    9.81    0.33
  -5   0  -2   -0.03    0.07
  -5   0  -2    0.07    0.06
   5   0   2   -0.02    0.08
   5   0   2   -0.06    0.05
  -5   1  -2    9.46    0.34
  -5   1  -2    9.52    0.31
   5  -1   2    9.60    0.35
   5  -1   2    9.43    0.32
  -5   2  -2    0.23    0.06
  -5   2  -2    0.09    0.09
   5  -2   2    0.04    0.09
   5  -2   2    0.10    0.07
   5  -3   2    0.72    0.09
   5  -3   2    0.46    0.12
   5  -4   2    6.67    0.27
   5  -4   2    6.64    0.31
   5  -5   2   22.54    0.71
   5  -5   2   22.55    0.75
   5  -6   2    0.14    0.16
   5  -6   2    0.26    0.21
   5  -7   2    0.18    0.23
   5  -7   2    0.16    0.27
   5  -8   2    0.45    0.35
  -6  -7  -2    8.22    0.57
  -6  -7  -2    7.78    0.66
  -6  -6  -2   14.43    0.61
  -6  -6  -2   14.35    0.62
  -6  -5  -2    1.45    0.20
  -6  -5  -2    1.25    0.20
  -6  -4  -2   10.98    0.45
  -6  -4  -2   11.03    0.44
   6   4   2   11.67    0.49
   6   4   2   11.55    0.37
   6   4   2   11.55    0.38
  -6  -3  -2    7.74    0.34
  -6  -3  -2    7.54    0.32
   6   3   2    7.75    0.29
   6   3   2    7.13    0.35
  -6  -2  -2   72.19    2.07
  -6  -2  -2   68.95    2.09
   6   2   2   69.80    2.06
   6   2   2   71.06    2.09
  -6  -1  -2   43.85    1.28
  -6  -1  -2   41.41    1.25
   6   1   2   41.06    1.25
   6   1   2   42.01    1.28
  -6   0  -2  159.77    4.65
  -6   0  -2  160.14    4.62
   6   0   2  161.60    4.62
   6   0   2  160.80    4.64
  -6   1  -2   41.58    1.24
  -6   1  -2   43.21    1.27
   6  -1   2   41.70    1.27
   6  -1   2   41.20    1.25
  -6   2  -2   70.40    2.08
  -6   2  -2   72.66    2.12
   6  -2   2   73.06    2.12
   6  -2   2   70.94    2.09
   6  -3   2    7.35    0.34
   6  -3   2    7.46    0.30
   6  -4   2   11.65    0.42
   6  -4   2   11.76    0.46
   6  -5   2    1.53    0.17
   6  -5   2    1.55    0.22
   6  -6   2   13.27    0.60
   6  -6   2   14.48    0.54
   6  -7   2    8.07    0.51
   6  -7   2    8.97    0.57
  -7  -7  -2    3.44    0.51
  -7  -7  -2    4.06    0.42
  -7  -6  -2    0.78    0.27
  -7  -6  -2    0.50    0.32
  -7  -5  -2   -0.01    0.20
  -7  -5  -2    0.04    0.22
  -7  -4  -2    0.74    0.19
  -7  -4  -2    0.53    0.18
   7   4   2    0.66    0.16
   7   4   2    0.62    0.12
   7   4   2    0.36    0.24
  -7  -3  -2    2.04    0.26
  -7  -3  -2    2.33    0.24
   7   3   2    2.15    0.26
   7   3   2    2.41    0.20
  -7  -2  -2    3.68    0.24
  -7  -2  -2    4.01    0.26
   7   2   2    3.79    0.22
   7   2   2    2.95    0.34
  -7  -1  -2    3.19    0.21
  -7  -1  -2    2.45    0.23
   7   1   2    2.25    0.26
   7   1   2    2.86    0.20
   7   0   2   -0.03    0.09
   7   0   2   -0.09    0.14
  -7   1  -2    2.57    0.18
  -7   1  -2    2.84    0.23
   7  -1   2    2.29    0.19
   7  -1   2    2.43    0.25
  -7   2  -2    3.93    0.20
  -7   2  -2    3.33    0.26
   7  -2   2    3.69    0.22
   7  -2   2    3.88    0.28
   7  -3   2    2.40    0.29
   7  -3   2    1.94    0.21
   7  -4   2    0.89    0.21
   7  -4   2    0.66    0.15
   7  -5   2   -0.14    0.23
   7  -5   2   -0.13    0.17
   7  -6   2    0.82    0.30
   7  -6   2    0.80    0.24
   7  -7   2    5.26    0.53
   7  -7   2    4.60    0.60
  -8  -7  -2    4.06    0.49
  -8  -6  -2    2.34    0.37
  -8  -6  -2    1.63    0.41
  -8  -5  -2    2.61    0.33
  -8  -5  -2    2.54    0.30
  -8  -4  -2    0.10    0.21
   8   4   2   -0.01    0.15
  -8  -3  -2    6.40    0.36
  -8  -3  -2    5.95    0.38
   8   3   2    6.10    0.45
   8   3   2    6.04    0.31
  -8  -2  -2   44.07    1.38
  -8  -2  -2   44.88    1.34
   8   2   2   43.18    1.33
   8   2   2   44.18    1.39
  -8  -1  -2   14.09    0.55
  -8  -1  -2   14.88    0.52
   8   1   2   14.41    0.51
   8   1   2   14.98    0.59
  -8   0  -2  191.98    5.58
  -8   0  -2  196.38    5.54
   8   0   2  190.34    5.54
   8   0   2  190.37    5.57
  -8   1  -2   13.93    0.50
  -8   1  -2   15.04    0.55
   8  -1   2   14.59    0.51
   8  -1   2   15.29    0.58
  -8   2  -2   47.27    1.42
  -8   2  -2   45.40    1.36
   8  -2   2   46.00    1.42
   8  -2   2   44.79    1.39
  -8   3  -2    5.31    0.36
   8  -3   2    6.42    0.32
   8  -3   2    5.68    0.40
   8  -4   2    0.08    0.23
   8  -4   2    0.10    0.17
   8  -5   2    2.87    0.36
   8  -5   2    3.02    0.33
   8  -6   2    2.37    0.31
   8  -6   2    1.47    0.38
  -9  -6  -2   11.19    0.75
  -9  -5  -2    0.15    0.41
  -9  -5  -2    0.41    0.31
  -9  -4  -2    0.01    0.25
  -9  -4  -2    0.02    0.27
   9   4   2    0.03    0.19
  -9  -3  -2    2.33    0.26
  -9  -3  -2    1.52    0.25
   9   3   2    2.41    0.30
  -9  -2  -2   32.97    1.10
  -9  -2  -2   31.71    1.07
   9   2   2   36.10    1.06
   9   2   2   33.08    1.14
  -9  -1  -2    3.05    0.33
  -9  -1  -2    2.78    0.29
   9   1   2    2.53    0.29
  -9   0  -2   -0.10    0.18
  -9   0  -2    0.05    0.15
   9   0   2    0.10    0.24
   9   0   2   -0.10    0.14
  -9   1  -2    2.44    0.25
  -9   1  -2    2.25    0.26
   9  -1   2    2.57    0.27
   9  -1   2    2.39    0.28
  -9   2  -2   34.21    1.13
  -9   2  -2   34.60    1.05
   9  -2   2   34.02    1.15
   9  -2   2   35.32    1.09
  -9   3  -2    2.55    0.28
   9  -3   2    2.07    0.31
   9  -3   2    2.04    0.22
   9  -4   2    0.11    0.31
   9  -4   2    0.06    0.21
   9  -5   2    0.12    0.38
   9  -5   2    0.23    0.26
   9  -6   2   10.50    0.83
   9  -6   2   10.95    0.66
 -10  -5  -2    4.80    0.63
 -10  -4  -2    6.22    0.54
  10   4   2    5.16    0.43
 -10  -3  -2    5.24    0.50
 -10  -3  -2    6.48    0.50
  10   3   2    5.46    0.41
 -10  -2  -2    0.09    0.24
 -10  -2  -2    0.21    0.24
  10   2   2    0.08    0.20
 -10  -1  -2    7.63    0.48
 -10  -1  -2    6.67    0.43
  10   1   2    6.50    0.40
  10   1   2    6.31    0.58
 -10   0  -2    3.49    0.36
 -10   0  -2    3.38    0.38
  10   0   2    3.03    0.33
  10   0   2    3.59    0.38
 -10   1  -2    7.27    0.47
  10  -1   2    5.20    0.53
  10  -1   2    6.22    0.39
 -10   2  -2   -0.01    0.19
 -10   2  -2    0.03    0.25
  10  -2   2    0.02    0.32
  10  -2   2    0.13    0.20
 -10   3  -2    5.45    0.50
  10  -3   2    5.58    0.60
  10  -3   2    6.20    0.43
  10  -4   2    5.89    0.70
  10  -4   2    6.37    0.55
  10  -5   2    4.62    0.56
  10  -5   2    4.10    0.55
 -11  -4  -2    0.30    0.39
  11   4   2    0.07    0.31
 -11  -3  -2    0.39    0.33
  11   3   2    0.24    0.28
 -11  -2  -2    2.29    0.35
  11   2   2    1.77    0.28
 -11  -1  -2    1.02    0.29
 -11  -1  -2    1.33    0.32
  11   1   2    1.47    0.26
 -11   0  -2   -0.21    0.26
 -11   0  -2    0.12    0.27
  11   0   2    0.24    0.42
  11   0   2   -0.05    0.23
 -11   1  -2    1.25    0.31
 -11   1  -2    1.17    0.27
  11  -1   2    0.99    0.25
 -11   2  -2    1.77    0.26
 -11   2  -2    1.98    0.35
  11  -2   2    1.92    0.28
  11  -2   2    2.08    0.46
 -11   3  -2    0.11    0.35
  11  -3   2   -0.07    0.47
  11  -3   2    0.03    0.28
  11  -4   2    0.07    0.34
  11  -4   2    0.51    0.55
  12   4   2    1.00    0.43
 -12  -3  -2    2.48    0.47
  12   3   2    2.10    0.40
 -12  -2  -2    0.16    0.40
  12   2   2    0.43    0.33
 -12  -1  -2    8.84    0.68
  12   1   2    9.21    0.61
 -12   0  -2    0.58    0.37
 -12   1  -2    9.90    0.71
 -12   1  -2    7.88    0.61
  12  -1   2    8.97    0.60
 -12   2  -2    0.19    0.32
 -12   2  -2    0.13    0.41
  12  -2   2   -0.16    0.60
  12  -2   2    0.21    0.33
 -12   3  -2    2.09    0.49
  12  -3   2    1.39    0.66
 -13  -2  -2    0.87    0.52
  13   2   2    0.91    0.45
 -13  -1  -2    0.04    0.46
  13   1   2   -0.04    0.41
 -13   0  -2    0.04    0.46
  13   0   2    0.09    0.51
 -13   1  -2    0.00    0.49
 -13   2  -2    1.54    0.48
 -13   2  -2    1.38    0.53
 -14   1   3    4.17    0.66
 -14   0   3    0.12    0.59
 -14  -1   3    5.58    0.68
 -13   3   3    0.20    0.57
  13  -2  -3    5.88    0.95
 -13   2   3    5.41    0.59
 -13   1   3    4.75    0.54
  13   0  -3   12.27    0.75
 -13   0   3   14.30    0.88
  13   1  -3    4.12    0.45
 -13  -1   3    5.99    0.77
  13   2  -3    7.02    0.74
 -13  -2   3    6.24    0.81
  13   3  -3    0.15    0.47
 -13  -3   3    0.04    0.52
  12  -3  -3    2.10    0.37
  12  -3  -3    2.63    0.58
  12  -2  -3    1.77    0.32
  12  -2  -3    1.90    0.53
 -12   2   3    2.85    0.51
  12  -1  -3   -0.22    0.49
  12  -1  -3    0.03    0.27
 -12   1   3    0.08    0.29
 -12   1   3    0.02    0.36
  12   0  -3   -0.07    0.50
  12   0  -3    0.11    0.36
 -12   0   3   -0.01    0.33
 -12   0   3   -0.09    0.32
  12   1  -3    0.02    0.30
 -12  -1   3   -0.12    0.34
  12   2  -3    2.33    0.35
 -12  -2   3    2.15    0.41
  12   3  -3    1.88    0.39
 -12  -3   3    2.19    0.45
  12   4  -3    2.93    0.45
 -12  -4   3    3.31    0.53
  11  -4  -3    0.05    0.43
  11  -4  -3    0.10    0.30
  11  -3  -3    2.75    0.43
  11  -3  -3    2.62    0.30
 -11   3   3    3.68    0.39
  11  -2  -3    1.22    0.38
  11  -2  -3    1.07    0.26
 -11   2   3    0.96    0.30
  11  -1  -3    0.19    0.23
  11  -1  -3    0.46    0.36
 -11   1   3    0.01    0.23
 -11   1   3    0.16    0.29
  11   0  -3    6.02    0.64
  11   0  -3    7.23    0.45
 -11   0   3    6.86    0.51
 -11   0   3    6.56    0.47
  11   1  -3    0.34    0.41
  11   1  -3    0.10    0.23
 -11  -1   3    0.13    0.27
 -11  -1   3    0.04    0.27
  11   2  -3    0.96    0.27
 -11  -2   3    0.99    0.32
 -11  -2   3    0.63    0.35
  11   3  -3    2.86    0.33
 -11  -3   3    3.42    0.39
  11   4  -3    0.02    0.32
 -11  -4   3    0.27    0.38
  11   5  -3    1.60    0.38
 -11  -5   3    1.16    0.47
  10  -6  -3    3.44    0.41
  10  -5  -3    6.16    0.66
  10  -5  -3    5.62    0.58
  10  -4  -3   10.46    0.62
  10  -4  -3   10.19    0.52
  10  -3  -3    0.31    0.29
  10  -3  -3    0.41    0.21
 -10   3   3    0.33    0.26
  10  -2  -3    3.52    0.47
  10  -2  -3    4.08    0.35
 -10   2   3    4.10    0.39
  10  -1  -3    0.71    0.19
  10  -1  -3    0.76    0.28
 -10   1   3    1.13    0.26
 -10   1   3    1.14    0.19
  10   0  -3    0.01    0.27
  10   0  -3   -0.01    0.17
 -10   0   3    0.12    0.22
 -10   0   3    0.09    0.19
  10   1  -3    1.24    0.21
  10   1  -3    1.04    0.31
 -10  -1   3    1.18    0.22
 -10  -1   3    1.22    0.25
  10   2  -3    3.77    0.36
  10   2  -3    3.81    0.40
 -10  -2   3    4.02    0.49
 -10  -2   3    3.34    0.41
  10   3  -3    0.49    0.22
 -10  -3   3    0.54    0.42
 -10  -3   3    0.52    0.28
  10   4  -3    9.77    0.77
 -10  -4   3   10.44    0.63
  10   5  -3    5.53    0.49
  10   5  -3    6.12    0.57
 -10  -5   3    6.88    0.63
 -10  -6   3    3.91    0.54
   9  -6  -3   -0.02    0.32
   9  -6  -3    0.04    0.30
   9  -5  -3    2.09    0.30
   9  -5  -3    1.91    0.26
   9  -4  -3    0.45    0.19
   9  -4  -3    0.35    0.25
   9  -3  -3    1.05    0.18
   9  -3  -3    1.28    0.25
  -9   3   3    1.40    0.22
   9  -2  -3    1.71    0.24
   9  -2  -3    1.00    0.17
  -9   2   3    1.36    0.21
   9  -1  -3   50.47    1.52
  -9   1   3   49.84    1.55
  -9   1   3   50.59    1.50
   9   0  -3    4.17    0.37
   9   0  -3    4.06    0.27
  -9   0   3    4.08    0.32
  -9   0   3    3.51    0.28
   9   1  -3   49.13    1.60
   9   1  -3   51.82    1.54
  -9  -1   3   50.67    1.54
  -9  -1   3   52.30    1.58
  -9  -2   3    1.04    0.23
  -9  -2   3    1.22    0.22
   9   3  -3    1.09    0.20
  -9  -3   3    1.21    0.24
  -9  -3   3    1.32    0.23
   9   4  -3    0.42    0.25
   9   4  -3    0.34    0.21
  -9  -4   3    0.37    0.25
  -9  -4   3    0.49    0.27
   9   5  -3    2.33    0.29
   9   5  -3    2.09    0.25
  -9  -5   3    2.14    0.34
  -9  -6   3    0.03    0.37
   8  -7  -3    0.39    0.32
   8  -6  -3    0.30    0.24
   8  -6  -3    0.45    0.25
   8  -5  -3   -0.02    0.18
   8  -5  -3    0.12    0.21
   8  -4  -3    9.20    0.39
   8  -4  -3    8.89    0.43
   8  -3  -3   23.77    0.76
   8  -3  -3   24.13    0.80
  -8   3   3   23.57    0.78
   8  -2  -3   16.46    0.59
   8  -2  -3   16.53    0.55
  -8   2   3   15.26    0.57
   8  -1  -3   34.53    1.04
   8  -1  -3   34.80    1.07
  -8   1   3   34.30    1.02
  -8   1   3   31.43    1.06
   8   0  -3    0.26    0.16
   8   0  -3    0.06    0.11
  -8   0   3    0.01    0.13
  -8   0   3   -0.08    0.11
   8   1  -3   34.53    1.07
   8   1  -3   31.87    1.03
  -8  -1   3   33.39    1.03
  -8  -1   3   33.89    1.06
   8   2  -3   15.63    0.56
   8   2  -3   16.60    0.63
  -8  -2   3   16.61    0.61
  -8  -2   3   16.72    0.58
   8   3  -3   23.07    0.84
   8   3  -3   23.59    0.76
  -8  -3   3   23.77    0.78
  -8  -3   3   22.19    0.80
   8   4  -3    9.87    0.42
   8   4  -3    9.13    0.43
  -8  -4   3    8.89    0.48
  -8  -4   3    9.25    0.48
   8   5  -3   -0.05    0.20
   8   5  -3    0.09    0.18
  -8  -5   3    0.05    0.29
  -8  -5   3    0.02    0.25
  -8  -6   3    0.73    0.32
  -8  -7   3    0.14    0.42
   7  -7  -3   11.18    0.55
   7  -6  -3    2.39    0.22
   7  -6  -3    2.38    0.22
   7  -5  -3    4.01    0.30
   7  -5  -3    3.98    0.27
   7  -4  -3   31.29    0.98
   7  -4  -3   31.39    0.96
   7  -3  -3   18.31    0.61
   7  -3  -3   19.73    0.64
   7  -2  -3    5.66    0.24
   7  -2  -3    4.62    0.27
  -7   2   3    4.81    0.27
   7  -1  -3  114.61    3.33
   7  -1  -3  113.02    3.31
  -7   1   3  112.14    3.29
  -7   1   3  117.17    3.33
   7   0  -3    0.87    0.15
   7   0  -3    1.05    0.12
  -7   0   3    1.13    0.11
  -7   0   3    1.11    0.14
   7   1  -3  116.34    3.34
   7   1  -3  115.24    3.32
  -7  -1   3  111.58    3.34
   7   2  -3    4.59    0.32
   7   2  -3    4.89    0.25
  -7  -2   3    5.08    0.26
  -7  -2   3    4.57    0.28
   7   3  -3   19.23    0.61
   7   3  -3   18.35    0.67
  -7  -3   3   18.35    0.65
  -7  -3   3   17.58    0.63
   7   4  -3   31.94    0.98
   7   4  -3   30.45    0.98
  -7  -4   3   31.51    1.03
  -7  -4   3   32.66    1.02
   7   5  -3    3.86    0.27
   7   5  -3    3.53    0.26
  -7  -5   3    3.11    0.36
  -7  -5   3    3.83    0.40
  -7  -6   3    2.31    0.37
  -7  -6   3    1.88    0.29
  -7  -7   3   11.71    0.70
   6  -7  -3    0.92    0.22
   6  -6  -3    6.91    0.31
   6  -6  -3    7.00    0.33
   6  -5  -3    7.10    0.30
   6  -5  -3    7.47    0.32
   6  -4  -3   10.03    0.35
   6  -4  -3   10.48    0.38
   6  -3  -3   37.22    1.13
  -6   3   3   39.05    1.14
   6  -2  -3   14.12    0.49
   6  -2  -3   14.79    0.47
  -6   2   3   15.27    0.49
   6  -1  -3    1.45    0.17
   6  -1  -3    2.12    0.14
  -6   1   3    1.52    0.12
  -6   1   3    1.62    0.16
   6   0  -3    0.04    0.09
   6   0  -3   -0.04    0.07
  -6   0   3    0.01    0.07
  -6   0   3    0.01    0.08
   6   1  -3    1.44    0.15
   6   1  -3    1.41    0.14
  -6  -1   3    1.52    0.16
  -6  -1   3    1.63    0.15
   6   2  -3   15.06    0.53
   6   2  -3   14.82    0.49
  -6  -2   3   15.30    0.52
  -6  -2   3   14.92    0.50
   6   3  -3   37.56    1.12
   6   3  -3   36.91    1.16
  -6  -3   3   37.36    1.15
  -6  -3   3   36.89    1.17
   6   4  -3   10.16    0.36
   6   4  -3    9.62    0.37
  -6  -4   3    9.70    0.41
  -6  -4   3    9.87    0.42
   6   5  -3    7.00    0.28
   6   5  -3    6.93    0.27
  -6  -5   3    5.76    0.38
  -6  -5   3    7.10    0.40
  -6  -6   3    6.76    0.44
  -6  -6   3    6.55    0.51
  -6  -7   3    1.09    0.43
  -6  -7   3    0.91    0.30
   5  -7  -3    0.05    0.17
   5  -5  -3    8.28    0.29
   5  -5  -3    8.27    0.31
   5  -4  -3   47.11    1.35
   5  -4  -3   44.90    1.34
   5  -3  -3   36.46    1.07
   5  -3  -3   35.34    1.06
  -5   3   3   36.42    1.06
   5  -2  -3   73.81    2.13
   5  -2  -3   73.27    2.14
   5  -1  -3   52.82    1.55
   5  -1  -3   55.16    1.57
  -5   1   3   53.48    1.54
  -5   1   3   51.94    1.57
   5   0  -3    0.49    0.08
   5   0  -3    0.53    0.07
  -5   0   3    0.48    0.07
  -5   0   3    0.53    0.08
   5   1  -3   50.32    1.54
   5   1  -3   53.20    1.53
  -5  -1   3   51.76    1.53
  -5  -1   3   53.14    1.54
   5   2  -3   69.94    2.05
   5   2  -3   71.93    2.07
  -5  -2   3   69.06    2.05
  -5  -2   3   70.55    2.07
   5   3  -3   36.80    1.08
   5   3  -3   35.64    1.07
  -5  -3   3   36.76    1.11
  -5  -3   3   35.13    1.09
   5   4  -3   45.14    1.33
   5   4  -3   45.13    1.32
  -5  -4   3   44.64    1.37
  -5  -4   3   44.86    1.35
  -5  -5   3    7.67    0.38
  -5  -5   3    8.79    0.39
  -5  -6   3    0.06    0.19
  -5  -6   3    0.09    0.24
  -5  -7   3    0.44    0.35
  -5  -7   3    0.28    0.26
  -5  -8   3   -0.25    0.36
   4  -4  -3   30.18    0.89
   4  -3  -3    3.22    0.15
   4  -2  -3   14.77    0.45
   4  -2  -3   14.13    0.44
   4  -1  -3    0.18    0.06
   4  -1  -3    0.20    0.05
  -4   1   3    0.13    0.06
   4   0  -3    0.03    0.04
   4   0  -3   -0.05    0.05
  -4   0   3    0.06    0.05
  -4   0   3    0.00    0.05
   4   1  -3    0.04    0.05
   4   1  -3    0.19    0.07
  -4  -1   3    0.14    0.06
  -4  -1   3    0.10    0.06
   4   2  -3   14.54    0.45
   4   2  -3   14.30    0.47
  -4  -2   3   14.02    0.45
  -4  -2   3   14.04    0.47
   4   3  -3    2.95    0.16
  -4  -3   3    2.88    0.17
  -4  -3   3    2.84    0.18
   4   4  -3   29.35    0.89
   4   4  -3   30.27    0.89
  -4  -4   3   29.75    0.92
  -4  -4   3   30.18    0.93
  -4  -5   3    5.44    0.31
  -4  -5   3    5.73    0.30
  -4  -6   3    9.64    0.47
  -4  -6   3   10.27    0.47
  -4  -7   3    0.00    0.30
  -4  -7   3   -0.04    0.23
  -4  -8   3    3.02    0.37
  -4  -8   3    3.08    0.52
   3  -3  -3   43.20    1.25
   3  -2  -3    3.04    0.13
  -3   2   3    3.28    0.12
   3  -1  -3    0.19    0.04
   3  -1  -3    0.21    0.05
  -3   1   3    0.37    0.05
   3   0  -3   80.98    2.36
   3   0  -3   83.92    2.36
  -3   0   3   81.47    2.36
  -3   0   3   81.35    2.36
   3   1  -3    0.22    0.05
   3   1  -3    0.24    0.06
  -3  -1   3    0.16    0.05
  -3  -1   3    0.30    0.06
   3   2  -3    3.04    0.14
   3   2  -3    3.18    0.14
  -3  -2   3    3.54    0.15
  -3  -2   3    3.13    0.16
   3   3  -3   40.01    1.21
   3   3  -3   40.16    1.21
  -3  -3   3   42.62    1.22
  -3  -3   3   42.76    1.24
  -3  -4   3    0.23    0.10
  -3  -4   3    0.32    0.10
  -3  -5   3    0.35    0.14
  -3  -5   3    0.31    0.12
  -3  -6   3    2.31    0.27
  -3  -6   3    2.47    0.23
  -3  -7   3    7.94    0.51
  -3  -7   3    7.99    0.44
  -3  -8   3    1.74    0.32
  -3  -8   3    1.55    0.45
   2  -2  -3   58.77    1.69
   2  -1  -3  182.25    5.21
   2   0  -3    0.03    0.03
   2   0  -3   -0.02    0.03
  -2   0   3   -0.01    0.03
   2   1  -3  188.20    5.27
  -2  -1   3  183.44    5.28
  -2  -1   3  181.37    5.27
   2   2  -3   56.76    1.66
   2   2  -3   58.20    1.66
  -2  -2   3   56.92    1.67
  -2  -2   3   57.70    1.67
   2   3  -3   41.92    1.21
   2   3  -3   40.59    1.21
  -2  -3   3   42.17    1.22
  -2  -4   3   15.17    0.48
  -2  -4   3   14.14    0.47
  -2  -5   3    0.71    0.12
  -2  -5   3    0.56    0.12
  -2  -6   3    0.84    0.16
  -2  -6   3    1.00    0.18
  -2  -7   3    3.78    0.42
  -2  -7   3    3.94    0.34
  -2  -8   3    0.18    0.27
  -2  -8   3    0.40    0.40
   1  -8  -3    2.48    0.25
   1  -8  -3    2.45    0.27
  -1   1   3    0.08    0.02
   1   1  -3    0.01    0.03
  -1  -1   3    0.02    0.04
  -1  -1   3    0.03    0.03
   1   2  -3    8.33    0.26
   1   2  -3    8.57    0.27
  -1  -2   3    8.31    0.27
  -1  -2   3    8.82    0.27
   1   3  -3   26.13    0.75
   1   3  -3   25.69    0.75
  -1  -3   3   26.15    0.77
  -1  -3   3   25.72    0.77
  -1  -4   3  132.53    3.88
  -1  -4   3  137.31    3.88
  -1  -5   3   30.92    0.95
  -1  -5   3   32.14    0.95
  -1  -5   3   30.59    0.94
  -1  -6   3   27.09    0.87
  -1  -6   3   26.93    0.86
  -1  -6   3   27.83    0.86
  -1  -7   3    0.09    0.19
  -1  -7   3   -0.04    0.24
  -1  -7   3    0.13    0.18
  -1  -8   3    2.26    0.29
   0  -8  -3    0.13    0.26
   0  -7  -3    0.82    0.15
   0  -7  -3    1.13    0.19
   0  -6  -3   10.71    0.36
   0  -5  -3    7.96    0.27
   0  -4  -3    7.22    0.23
   0  -3  -3   63.81    1.83
   0  -2  -3   74.47    2.13
   0  -1  -3    0.73    0.05
   0   1   3    0.81    0.05
   0   0  -3    0.00    0.02
   0   0   3    0.00    0.02
   0   1  -3    0.67    0.05
   0   2  -3   74.31    2.17
   0   2  -3   74.66    2.17
   0  -2   3   78.16    2.18
   0  -3   3   63.01    1.87
   0  -3   3   65.82    1.86
   0  -4   3    7.20    0.25
   0  -4   3    7.14    0.26
   0  -5   3    7.84    0.30
   0  -5   3    8.17    0.32
   0  -6   3   11.43    0.42
   0  -6   3   11.71    0.45
   0  -6   3   11.27    0.42
   0  -7   3    0.68    0.19
   0  -7   3    0.78    0.19
   0  -8   3    0.27    0.28
   0  -8   3    0.25    0.24
  -1  -8  -3    1.62    0.30
  -1  -7  -3   47.84    1.41
  -1  -7  -3   46.48    1.40
  -1  -6  -3    3.18    0.20
  -1  -6  -3    3.06    0.20
  -1  -5  -3   43.44    1.28
  -1  -4  -3   84.33    2.43
  -1  -3  -3   39.98    1.16
  -1  -2  -3   92.39    2.67
  -1  -2  -3   95.29    2.65
   1   2   3   90.79    2.66
  -1  -1  -3   21.32    0.63
  -1  -1  -3   21.07    0.62
   1   1   3   22.10    0.62
   1   1   3   21.41    0.63
  -1   0  -3   46.98    1.36
  -1   0  -3   46.52    1.36
   1   0   3   47.68    1.36
  -1   1  -3   21.88    0.64
   1  -1   3   21.95    0.64
  -1   2  -3   92.33    2.69
  -1   2  -3   92.95    2.69
   1  -2   3   95.97    2.69
   1  -3   3   41.45    1.21
   1  -4   3   86.86    2.51
   1  -5   3   43.87    1.30
   1  -6   3    3.30    0.23
   1  -7   3   47.33    1.43
   1  -7   3   46.96    1.43
   1  -8   3    1.67    0.30
   1  -8   3    2.11    0.27
  -2  -8  -3    3.85    0.37
  -2  -8  -3    4.27    0.50
  -2  -7  -3    0.54    0.31
  -2  -7  -3    0.74    0.20
  -2  -6  -3    5.16    0.27
  -2  -6  -3    5.12    0.26
  -2  -5  -3   12.80    0.42
  -2  -5  -3   13.52    0.44
  -2  -4  -3    1.17    0.10
  -2  -4  -3    1.27    0.13
  -2  -3  -3    0.66    0.06
  -2  -3  -3    0.65    0.08
   2   3   3    0.61    0.07
  -2  -2  -3    0.12    0.04
  -2  -2  -3    0.06    0.05
   2   2   3    0.14    0.05
  -2  -1  -3    0.11    0.04
  -2  -1  -3    0.03    0.04
   2   1   3    0.06    0.03
   2   1   3    0.03    0.04
  -2   0  -3    0.03    0.03
  -2   0  -3    0.05    0.04
   2   0   3   -0.03    0.04
   2   0   3    0.00    0.03
  -2   1  -3    0.13    0.04
   2  -1   3    0.14    0.05
   2  -1   3    0.11    0.04
  -2   2  -3    0.20    0.04
   2  -2   3    0.19    0.04
   2  -2   3    0.22    0.06
   2  -3   3    0.71    0.08
   2  -4   3    1.17    0.11
   2  -5   3   12.65    0.42
   2  -6   3    4.97    0.27
   2  -7   3    0.58    0.20
   2  -7   3    0.44    0.25
   2  -8   3    3.99    0.40
   2  -8   3    4.70    0.39
   2  -8   3    4.32    0.47
  -3  -8  -3    0.36    0.27
  -3  -8  -3    0.18    0.36
  -3  -7  -3   53.14    1.59
  -3  -7  -3   51.77    1.59
  -3  -6  -3    0.18    0.15
  -3  -6  -3    0.01    0.14
  -3  -5  -3   37.74    1.14
  -3  -5  -3   37.39    1.12
  -3  -4  -3    2.84    0.18
  -3  -4  -3    2.70    0.15
   3   4   3    2.80    0.19
  -3  -3  -3    0.12    0.06
  -3  -3  -3    0.35    0.08
   3   3   3    0.13    0.07
  -3  -2  -3    7.64    0.25
  -3  -2  -3    7.47    0.27
   3   2   3    7.71    0.27
   3   2   3    7.79    0.24
  -3  -1  -3   25.32    0.77
  -3  -1  -3   25.95    0.76
   3   1   3   25.00    0.75
   3   1   3   25.60    0.77
  -3   0  -3  111.00    3.23
  -3   0  -3  111.94    3.21
   3   0   3  111.51    3.23
   3   0   3  112.98    3.21
  -3   1  -3   25.09    0.75
  -3   1  -3   25.22    0.77
   3  -1   3   25.59    0.77
   3  -1   3   26.08    0.76
  -3   2  -3    7.62    0.24
   3  -2   3    7.44    0.28
   3  -2   3    7.87    0.26
   3  -3   3    0.14    0.06
   3  -3   3    0.19    0.09
   3  -4   3    2.93    0.20
   3  -4   3    3.25    0.16
   3  -5   3   35.30    1.15
   3  -5   3   37.46    1.09
   3  -6   3   -0.01    0.18
   3  -6   3    0.19    0.14
   3  -7   3   49.93    1.57
   3  -7   3   52.75    1.56
   3  -8   3   -0.05    0.32
   3  -8   3    0.38    0.36
  -4  -8  -3    5.85    0.69
  -4  -8  -3    5.68    0.52
  -4  -7  -3    0.20    0.26
  -4  -7  -3    0.25    0.23
  -4  -6  -3    8.39    0.40
  -4  -6  -3    8.62    0.44
  -4  -5  -3   11.69    0.43
  -4  -5  -3   11.93    0.45
  -4  -4  -3    2.37    0.20
  -4  -4  -3    2.44    0.17
   4   4   3    2.49    0.22
  -4  -3  -3    0.19    0.09
  -4  -3  -3    0.44    0.08
   4   3   3    0.46    0.05
   4   3   3    0.57    0.11
  -4  -2  -3    1.20    0.11
  -4  -2  -3    0.98    0.13
   4   2   3    1.05    0.10
   4   2   3    1.26    0.15
  -4  -1  -3   27.05    0.79
  -4  -1  -3   25.90    0.80
   4   1   3   26.62    0.80
   4   1   3   25.78    0.78
  -4   0  -3    0.01    0.05
  -4   0  -3    0.07    0.06
   4   0   3    0.03    0.07
   4   0   3    0.04    0.05
  -4   1  -3   27.14    0.82
  -4   1  -3   26.32    0.80
   4  -1   3   26.63    0.81
   4  -1   3   27.93    0.83
  -4   2  -3    1.12    0.09
   4  -2   3    1.26    0.14
   4  -2   3    1.27    0.10
   4  -3   3    0.30    0.11
   4  -3   3    0.33    0.08
   4  -4   3    2.24    0.16
   4  -4   3    2.29    0.21
   4  -5   3   11.40    0.44
   4  -5   3   10.83    0.40
   4  -6   3    7.82    0.41
   4  -6   3    7.73    0.35
   4  -7   3    0.08    0.27
   4  -7   3    0.16    0.22
   4  -8   3    5.41    0.55
   4  -8   3    5.81    0.61
  -5  -8  -3    0.03    0.63
  -5  -7  -3    4.63    0.53
  -5  -7  -3    4.76    0.46
  -5  -6  -3    2.99    0.35
  -5  -6  -3    3.09    0.34
  -5  -5  -3    1.52    0.19
  -5  -5  -3    1.13    0.17
  -5  -4  -3   10.49    0.40
  -5  -4  -3   11.22    0.43
   5   4   3   11.51    0.44
  -5  -3  -3    7.52    0.32
  -5  -3  -3    7.91    0.29
   5   3   3    7.20    0.26
   5   3   3    6.83    0.32
  -5  -2  -3   22.89    0.71
  -5  -2  -3   22.34    0.73
   5   2   3   23.33    0.70
   5   2   3   23.22    0.73
  -5  -1  -3    4.82    0.21
  -5  -1  -3    5.01    0.23
   5   1   3    5.16    0.20
  -5   0  -3   74.32    2.18
   5   0   3   74.94    2.21
   5   0   3   76.50    2.19
  -5   1  -3    5.07    0.23
  -5   1  -3    4.68    0.20
   5  -1   3    5.37    0.21
   5  -1   3    5.66    0.25
  -5   2  -3   23.49    0.72
  -5   2  -3   25.78    0.76
   5  -2   3   22.92    0.76
   5  -2   3   24.63    0.74
   5  -3   3    7.52    0.29
   5  -3   3    7.85    0.33
   5  -4   3   11.11    0.41
   5  -4   3   12.30    0.45
   5  -5   3    1.44    0.16
   5  -5   3    1.43    0.20
   5  -6   3    3.44    0.37
   5  -6   3    2.82    0.29
   5  -7   3    5.77    0.51
   5  -7   3    6.03    0.44
   5  -8   3   -0.18    0.37
  -6  -7  -3    1.65    0.33
  -6  -7  -3    1.30    0.39
  -6  -6  -3    4.10    0.43
  -6  -6  -3    4.19    0.41
  -6  -5  -3    0.46    0.21
  -6  -5  -3    0.83    0.20
  -6  -4  -3    0.32    0.15
  -6  -4  -3    0.05    0.15
   6   4   3    0.43    0.19
  -6  -3  -3    4.74    0.25
  -6  -3  -3    4.88    0.28
   6   3   3    4.67    0.31
   6   3   3    5.06    0.22
  -6  -2  -3   70.80    2.14
  -6  -2  -3   72.19    2.17
   6   2   3   75.53    2.14
   6   2   3   74.53    2.17
  -6  -1  -3   -0.06    0.10
  -6  -1  -3   -0.15    0.08
   6   1   3    0.00    0.11
   6   1   3    0.06    0.08
  -6   0  -3    0.02    0.07
  -6   0  -3   -0.01    0.10
   6   0   3    0.04    0.08
   6   0   3   -0.07    0.11
  -6   1  -3    0.05    0.10
  -6   1  -3   -0.01    0.08
   6  -1   3   -0.01    0.12
   6  -1   3    0.05    0.08
  -6   2  -3   74.62    2.17
  -6   2  -3   77.06    2.21
   6  -2   3   73.88    2.19
   6  -2   3   74.11    2.21
   6  -3   3    4.29    0.23
   6  -3   3    4.59    0.29
   6  -4   3    0.39    0.18
   6  -4   3    0.21    0.13
   6  -5   3    0.69    0.16
   6  -5   3    0.50    0.22
   6  -6   3    4.74    0.36
   6  -7   3    1.49    0.37
   6  -7   3    1.76    0.31
  -7  -7  -3   13.42    0.87
  -7  -7  -3   12.73    0.74
  -7  -6  -3    8.13    0.53
  -7  -6  -3    6.86    0.57
  -7  -5  -3    8.18    0.46
  -7  -5  -3    8.14    0.46
  -7  -4  -3   -0.18    0.17
  -7  -4  -3    0.10    0.18
   7   4   3    0.03    0.11
   7   4   3   -0.06    0.13
  -7  -3  -3    4.35    0.29
  -7  -3  -3    4.85    0.32
   7   3   3    4.89    0.35
   7   3   3    4.71    0.25
  -7  -2  -3   26.91    0.87
  -7  -2  -3   25.31    0.84
   7   2   3   26.99    0.88
   7   2   3   27.15    0.83
  -7  -1  -3    6.78    0.29
  -7  -1  -3    6.84    0.32
   7   1   3    6.57    0.28
   7   1   3    6.18    0.35
  -7   0  -3  204.41    5.97
  -7   0  -3  207.59    5.94
   7   0   3  207.40    5.94
   7   0   3  206.34    5.97
  -7   1  -3    6.54    0.32
   7  -1   3    5.88    0.33
   7  -1   3    6.31    0.27
  -7   2  -3   27.18    0.86
  -7   2  -3   27.31    0.81
   7  -2   3   26.21    0.83
   7  -2   3   26.08    0.88
   7  -3   3    4.48    0.34
   7  -3   3    4.77    0.26
   7  -4   3    0.06    0.21
   7  -4   3   -0.01    0.14
   7  -5   3    7.80    0.49
   7  -5   3    7.95    0.40
   7  -6   3    6.81    0.45
   7  -6   3    6.20    0.56
   7  -7   3   13.67    0.69
   7  -7   3   13.23    0.80
  -8  -6  -3    1.68    0.42
  -8  -6  -3    1.35    0.35
  -8  -5  -3    8.25    0.61
  -8  -5  -3    9.01    0.54
  -8  -4  -3    0.29    0.22
  -8  -4  -3    0.45    0.22
   8   4   3    0.48    0.15
  -8  -3  -3    0.04    0.18
  -8  -3  -3    0.12    0.18
   8   3   3   -0.06    0.25
   8   3   3   -0.16    0.14
  -8  -2  -3    5.72    0.35
  -8  -2  -3    5.48    0.33
   8   2   3    5.76    0.63
   8   2   3    5.33    0.30
  -8  -1  -3    0.04    0.16
  -8  -1  -3    0.07    0.14
   8   1   3    0.09    0.23
   8   1   3    0.00    0.12
  -8   0  -3   -0.04    0.12
  -8   0  -3    0.04    0.14
   8   0   3   -0.03    0.12
   8   0   3   -0.05    0.18
  -8   1  -3   -0.02    0.15
  -8   1  -3   -0.17    0.12
   8  -1   3    0.10    0.12
   8  -1   3   -0.05    0.18
  -8   2  -3    5.67    0.28
  -8   2  -3    5.63    0.36
   8  -2   3    6.28    0.31
   8  -3   3   -0.06    0.14
   8  -3   3    0.16    0.22
   8  -4   3    0.57    0.18
   8  -4   3    0.31    0.26
   8  -5   3    8.78    0.46
   8  -5   3    7.58    0.57
   8  -6   3    1.58    0.40
   8  -6   3    1.46    0.41
  -9  -5  -3    5.95    0.55
  -9  -4  -3   10.73    0.58
  -9  -4  -3   10.61    0.56
   9   4   3   10.37    0.46
  -9  -3  -3    6.61    0.45
  -9  -3  -3    6.83    0.43
   9   3   3    5.90    0.37
  -9  -2  -3   28.12    0.92
  -9  -2  -3   26.85    0.96
   9   2   3   28.90    0.91
   9   2   3   28.20    1.01
  -9  -1  -3    0.39    0.20
  -9  -1  -3    0.25    0.22
   9   1   3    0.55    0.31
  -9   0  -3   22.92    0.75
  -9   0  -3   21.93    0.79
   9   0   3   23.04    0.75
   9   0   3   21.68    0.83
  -9   1  -3    0.59    0.17
  -9   1  -3    0.33    0.20
   9  -1   3    0.18    0.24
   9  -1   3    0.21    0.15
  -9   2  -3   28.75    0.99
  -9   2  -3   29.90    0.91
   9  -2   3   29.20    0.94
   9  -2   3   28.08    1.01
   9  -3   3    6.81    0.39
   9  -3   3    6.57    0.51
   9  -4   3   10.56    0.52
   9  -4   3   11.80    0.66
   9  -5   3    5.26    0.65
   9  -6   3    6.82    0.68
   9  -6   3    8.32    0.93
 -10  -5  -3   14.66    0.79
 -10  -4  -3    0.09    0.32
  10   4   3    0.03    0.24
 -10  -3  -3    3.64    0.36
 -10  -3  -3    3.32    0.35
  10   3   3    3.36    0.39
 -10  -2  -3    1.17    0.27
 -10  -2  -3    1.25    0.27
  10   2   3    1.57    0.23
 -10  -1  -3    1.07    0.26
 -10  -1  -3    0.91    0.30
  10   1   3    1.03    0.36
  10   1   3    0.78    0.21
 -10   0  -3    0.06    0.21
 -10   0  -3    0.07    0.23
  10   0   3    0.09    0.19
 -10   1  -3    1.11    0.22
 -10   1  -3    1.58    0.27
  10  -1   3    1.18    0.21
  10  -1   3    0.75    0.33
 -10   2  -3    1.16    0.28
 -10   2  -3    1.10    0.22
  10  -2   3    1.24    0.22
  10  -2   3    1.06    0.36
  10  -3   3    4.28    0.45
  10  -3   3    2.83    0.29
  10  -4   3    0.09    0.45
  10  -4   3   -0.22    0.28
  10  -5   3   15.58    0.75
  10  -5   3   13.73    1.02
 -11  -5  -3    0.40    0.48
  11   5   3    0.26    0.35
 -11  -4  -3   17.79    0.89
  11   4   3   17.35    0.76
 -11  -3  -3    0.18    0.34
  11   3   3    0.02    0.29
 -11  -2  -3    3.87    0.41
  11   2   3    3.78    0.46
 -11  -1  -3   -0.08    0.28
 -11  -1  -3    0.17    0.44
  11   1   3    0.11    0.25
 -11   0  -3    1.27    0.32
 -11   0  -3    1.49    0.30
  11   0   3    0.95    0.25
  11   0   3    1.42    0.76
 -11   1  -3    0.03    0.30
 -11   1  -3    0.16    0.26
  11  -1   3   -0.08    0.43
  11  -1   3    0.27    0.24
 -11   2  -3    3.43    0.42
 -11   2  -3    4.27    0.55
  11  -2   3    2.93    0.34
  11  -2   3    3.36    0.50
  11  -3   3    0.01    0.29
  11  -3   3    0.15    0.57
  11  -4   3   16.57    1.09
 -12  -4  -3    0.88    0.53
  12   4   3    1.18    0.43
 -12  -3  -3    0.23    0.45
  12   3   3   -0.30    0.38
 -12  -2  -3    7.64    0.70
  12   2   3    6.78    0.62
 -12  -1  -3    0.35    0.37
  12   1   3   -0.10    0.32
 -12   0  -3   -0.01    0.37
  12   0   3   -0.02    0.37
 -12   1  -3    0.08    0.39
  12  -1   3    0.04    0.31
 -12   2  -3    6.06    0.70
  12  -2   3    6.23    0.59
  12  -2   3    5.72    0.71
  12  -3   3   -0.36    0.87
 -13  -2  -3    0.21    0.49
  13   2   3   -0.03    0.45
 -13  -1  -3    1.20    0.50
  13   1   3    1.37    0.45
 -13   0  -3   24.02    1.14
 -13   1  -3    1.38    0.52
 -13   2  -3    0.29    0.44
 -13   2  -3   -0.01    0.54
 -14   1   4    4.86    0.66
 -14   0   4    7.22    0.84
 -14  -1   4    5.28    0.66
 -13   3   4   -0.33    0.56
  13  -2  -4    1.38    0.75
 -13   2   4   -0.30    0.50
  13  -1  -4    4.14    0.75
 -13   1   4    3.35    0.53
  13   0  -4    0.14    0.49
 -13   0   4    0.05    0.44
  13   1  -4    3.53    0.44
 -13  -1   4    4.06    0.51
  13   2  -4    1.96    0.44
 -13  -2   4    2.68    0.53
  13   3  -4    0.54    0.48
 -13  -3   4    0.62    0.53
  12  -3  -4    1.46    0.36
  12  -3  -4    1.56    0.55
  12  -2  -4   18.04    1.00
  12  -2  -4   18.46    0.79
 -12   2   4   18.73    0.86
  12  -1  -4    2.97    0.34
  12  -1  -4    2.79    0.52
 -12   1   4    2.94    0.42
  12   0  -4   31.13    1.29
 -12   0   4   31.46    1.16
 -12   0   4   31.21    1.10
  12   1  -4    2.78    0.35
 -12  -1   4    2.88    0.42
  12   2  -4   15.46    0.78
 -12  -2   4   18.73    0.86
  12   3  -4    0.96    0.38
 -12  -3   4    0.99    0.43
  12   4  -4   13.94    0.85
 -12  -4   4   16.04    0.96
  11  -5  -4    0.55    0.63
  11  -4  -4    1.26    0.44
  11  -4  -4    1.27    0.32
 -11   4   4    0.26    0.38
  11  -3  -4   19.32    0.76
  11  -3  -4   19.02    0.88
 -11   3   4   19.26    0.82
  11  -2  -4    0.34    0.24
  11  -2  -4    0.16    0.37
 -11   2   4    0.15    0.29
  11  -1  -4    5.21    0.43
  11  -1  -4    6.99    0.61
 -11   1   4    5.99    0.49
  11   0  -4   -0.11    0.22
  11   0  -4    0.29    0.38
 -11   0   4    0.18    0.28
 -11   0   4   -0.14    0.24
  11   1  -4    5.82    0.68
  11   1  -4    6.36    0.46
 -11  -1   4    5.44    0.51
 -11  -1   4    6.74    0.50
  11   2  -4    0.33    0.25
 -11  -2   4    0.23    0.30
 -11  -2   4    0.31    0.38
  11   3  -4   19.90    0.78
 -11  -3   4   18.91    0.86
  11   4  -4    1.71    0.35
 -11  -4   4    1.12    0.41
  11   5  -4    0.54    0.45
 -11  -5   4    0.39    0.47
  10  -6  -4    2.46    0.40
  10  -5  -4    9.16    0.62
  10  -5  -4    7.94    0.55
  10  -4  -4   15.25    0.63
  10  -4  -4   14.46    0.70
  10  -3  -4    8.59    0.56
  10  -3  -4    8.86    0.47
 -10   3   4    9.36    0.51
  10  -2  -4   27.69    0.96
  10  -2  -4   27.96    0.89
 -10   2   4   24.97    0.93
  10  -1  -4    5.02    0.48
  10  -1  -4    5.63    0.36
 -10   1   4    5.60    0.42
 -10   1   4    5.60    0.34
  10   0  -4    9.85    0.57
  10   0  -4    9.64    0.45
 -10   0   4   10.72    0.46
 -10   0   4    9.79    0.51
  10   1  -4    5.60    0.38
  10   1  -4    5.84    0.54
 -10  -1   4    6.34    0.44
 -10  -1   4    5.64    0.40
  10   2  -4   26.94    0.89
  10   2  -4   24.96    1.01
 -10  -2   4   24.54    0.92
 -10  -2   4   26.83    0.94
  10   3  -4    8.75    0.48
 -10  -3   4    9.05    0.55
 -10  -3   4    8.69    0.64
  10   4  -4   15.13    0.72
  10   4  -4   15.67    0.67
 -10  -4   4   15.95    0.75
  10   5  -4    9.27    0.58
  10   5  -4    7.87    0.63
 -10  -5   4   10.32    0.70
 -10  -6   4    2.02    0.49
   9  -6  -4    0.89    0.31
   9  -6  -4    1.50    0.31
   9  -5  -4    0.15    0.23
   9  -5  -4    0.17    0.27
   9  -4  -4    3.68    0.40
   9  -4  -4    3.30    0.33
   9  -3  -4    9.74    0.44
   9  -3  -4   10.85    0.50
  -9   3   4   10.13    0.47
   9  -2  -4    4.62    0.38
   9  -2  -4    4.69    0.30
  -9   2   4    4.63    0.36
   9  -1  -4   17.72    0.67
   9  -1  -4   17.59    0.61
  -9   1   4   17.54    0.63
  -9   1   4   17.38    0.65
   9   0  -4   -0.09    0.14
   9   0  -4   -0.06    0.20
  -9   0   4   -0.08    0.17
  -9   0   4   -0.15    0.15
   9   1  -4   17.11    0.67
   9   1  -4   17.04    0.60
  -9  -1   4   16.23    0.63
  -9  -1   4   16.72    0.60
   9   2  -4    4.14    0.31
  -9  -2   4    4.02    0.33
  -9  -2   4    4.46    0.36
   9   3  -4   10.85    0.48
  -9  -3   4   10.19    0.52
  -9  -3   4   11.37    0.54
   9   4  -4    3.53    0.41
   9   4  -4    3.73    0.36
  -9  -4   4    3.54    0.44
  -9  -4   4    3.32    0.34
   9   5  -4    0.28    0.24
   9   5  -4    0.25    0.28
  -9  -5   4    0.29    0.30
  -9  -6   4    1.03    0.40
   8  -7  -4    0.16    0.33
   8  -6  -4    1.96    0.26
   8  -6  -4    1.53    0.25
   8  -5  -4    1.16    0.22
   8  -5  -4    1.25    0.20
   8  -4  -4   15.43    0.59
   8  -4  -4   16.40    0.56
   8  -3  -4    7.90    0.35
   8  -3  -4    8.86    0.40
   8  -2  -4    5.99    0.29
   8  -2  -4    6.05    0.34
  -8   2   4    5.83    0.32
   8  -1  -4    0.89    0.14
  -8   1   4    1.00    0.16
  -8   1   4    0.92    0.12
   8   0  -4    0.61    0.13
   8   0  -4    0.95    0.17
  -8   0   4    0.63    0.13
  -8   0   4    0.83    0.16
   8   1  -4    0.83    0.19
   8   1  -4    0.72    0.13
  -8  -1   4    0.92    0.15
  -8  -1   4    0.89    0.16
   8   2  -4    6.28    0.31
   8   2  -4    6.44    0.42
  -8  -2   4    6.47    0.36
  -8  -2   4    6.69    0.33
   8   3  -4    8.48    0.51
   8   3  -4    7.85    0.37
  -8  -3   4    7.47    0.41
  -8  -3   4    8.73    0.43
   8   4  -4   16.36    0.82
   8   4  -4   16.66    0.59
  -8  -4   4   15.84    0.65
  -8  -4   4   16.37    0.65
   8   5  -4    1.57    0.23
   8   5  -4    1.67    0.21
  -8  -5   4    1.22    0.32
  -8  -5   4    1.50    0.28
  -8  -6   4    1.45    0.34
  -8  -7   4   -0.10    0.42
   7  -7  -4    1.25    0.27
   7  -6  -4   10.89    0.46
   7  -6  -4   11.16    0.43
   7  -5  -4    1.95    0.26
   7  -5  -4    2.22    0.25
   7  -4  -4   18.37    0.60
   7  -4  -4   18.43    0.61
   7  -3  -4    0.28    0.13
   7  -3  -4    0.04    0.10
  -7   3   4    0.21    0.16
   7  -2  -4    0.83    0.14
   7  -2  -4    0.70    0.11
  -7   2   4    0.73    0.13
   7  -1  -4    7.57    0.30
   7  -1  -4    7.72    0.33
  -7   1   4    7.55    0.33
   7   0  -4   -0.06    0.09
   7   0  -4   -0.08    0.11
  -7   0   4    0.13    0.11
  -7   0   4   -0.03    0.09
   7   1  -4    7.62    0.31
   7   1  -4    8.32    0.36
  -7  -1   4    7.92    0.34
  -7  -1   4    7.24    0.34
   7   2  -4    0.70    0.17
   7   2  -4    0.71    0.12
  -7  -2   4    0.89    0.14
  -7  -2   4    1.01    0.15
   7   3  -4    0.40    0.13
  -7  -3   4    0.26    0.15
  -7  -3   4    0.01    0.14
   7   4  -4   18.00    0.62
   7   4  -4   19.10    0.63
  -7  -4   4   18.55    0.67
  -7  -4   4   18.90    0.68
   7   5  -4    2.25    0.27
   7   5  -4    1.83    0.18
  -7  -5   4    1.86    0.28
  -7  -5   4    1.88    0.26
  -7  -6   4   10.57    0.67
  -7  -6   4   11.11    0.59
  -7  -7   4    1.61    0.38
   6  -7  -4    0.09    0.21
   6  -6  -4   10.30    0.39
   6  -5  -4   14.68    0.49
   6  -5  -4   15.27    0.50
   6  -4  -4    0.62    0.10
   6  -4  -4    0.60    0.12
   6  -3  -4  111.22    3.19
   6  -3  -4  109.29    3.20
  -6   3   4  111.62    3.20
   6  -2  -4    7.14    0.29
   6  -2  -4    7.15    0.27
  -6   2   4    7.19    0.29
   6  -1  -4    6.16    0.27
   6  -1  -4    5.80    0.24
  -6   1   4    6.67    0.26
   6   0  -4    1.11    0.13
   6   0  -4    1.10    0.12
  -6   0   4    1.27    0.13
  -6   0   4    1.24    0.15
   6   1  -4    6.07    0.24
   6   1  -4    6.06    0.28
  -6  -1   4    5.54    0.24
  -6  -1   4    5.81    0.27
   6   2  -4    7.47    0.33
   6   2  -4    6.97    0.28
  -6  -2   4    6.69    0.31
  -6  -2   4    6.72    0.29
   6   3  -4  107.42    3.16
  -6  -3   4  108.56    3.18
  -6  -3   4  111.31    3.20
   6   4  -4    0.36    0.13
   6   4  -4    0.59    0.12
  -6  -4   4    0.54    0.16
  -6  -4   4    0.80    0.17
   6   5  -4   15.15    0.52
   6   5  -4   15.83    0.54
  -6  -5   4   16.38    0.62
  -6  -5   4   16.37    0.62
  -6  -6   4   10.70    0.54
  -6  -6   4   10.23    0.59
  -6  -7   4   -0.05    0.43
  -6  -7   4    0.08    0.29
   5  -4  -4    1.74    0.15
   5  -3  -4   32.05    0.96
   5  -3  -4   32.27    0.95
  -5   3   4   32.34    0.95
   5  -2  -4    8.51    0.29
   5  -2  -4    8.55    0.30
   5  -1  -4    7.27    0.27
   5  -1  -4    7.71    0.26
  -5   1   4    7.14    0.27
   5   0  -4   -0.07    0.06
   5   0  -4    0.14    0.08
  -5   0   4    0.03    0.06
  -5   0   4    0.00    0.07
   5   1  -4    7.64    0.30
   5   1  -4    7.56    0.27
  -5  -1   4    6.87    0.27
   5   2  -4    8.66    0.33
   5   2  -4    8.40    0.30
  -5  -2   4    8.20    0.31
  -5  -2   4    7.59    0.32
   5   3  -4   33.15    0.99
   5   3  -4   33.47    0.99
  -5  -3   4   32.93    1.02
  -5  -3   4   31.78    1.00
   5   4  -4    2.10    0.17
   5   4  -4    1.69    0.17
  -5  -4   4    1.52    0.16
   5   5  -4    0.31    0.09
  -5  -5   4    0.40    0.16
  -5  -5   4    0.32    0.18
  -5  -6   4    4.50    0.37
  -5  -6   4    3.81    0.42
  -5  -7   4    0.11    0.27
  -5  -7   4    0.09    0.42
  -5  -8   4    5.44    0.62
   4  -4  -4    4.82    0.18
   4  -3  -4   87.41    2.52
   4  -2  -4   20.09    0.60
   4  -2  -4   19.25    0.59
  -4   2   4   20.30    0.60
   4  -1  -4   16.02    0.47
   4  -1  -4   14.65    0.48
  -4   1   4   15.25    0.48
   4   0  -4  177.61    5.03
   4   0  -4  176.44    5.02
  -4   0   4  172.49    5.02
  -4   0   4  173.85    5.03
   4   1  -4   15.02    0.47
   4   1  -4   14.39    0.48
  -4  -1   4   15.29    0.48
  -4  -1   4   15.14    0.47
   4   2  -4   19.74    0.60
  -4  -2   4   19.56    0.62
  -4  -2   4   19.36    0.61
   4   3  -4   88.37    2.49
   4   3  -4   86.18    2.48
  -4  -3   4   81.99    2.50
  -4  -3   4   86.49    2.50
   4   4  -4    5.08    0.21
   4   4  -4    4.99    0.21
  -4  -4   4    4.95    0.26
  -4  -4   4    4.86    0.26
  -4  -5   4   84.60    2.50
  -4  -6   4    2.71    0.30
  -4  -6   4    3.06    0.36
  -4  -7   4    7.82    0.49
  -4  -8   4    0.38    0.54
  -4  -8   4    0.09    0.41
   3  -3  -4   33.06    0.96
   3  -2  -4   49.95    1.43
  -3   2   4   48.60    1.42
   3  -1  -4  111.46    3.20
   3  -1  -4  111.85    3.19
  -3   1   4  110.76    3.20
   3   0  -4    0.03    0.05
   3   0  -4    0.02    0.04
  -3   0   4    0.01    0.04
   3   1  -4  111.76    3.15
  -3  -1   4  108.16    3.15
  -3  -1   4  108.35    3.16
   3   2  -4   45.35    1.40
   3   2  -4   48.99    1.40
  -3  -2   4   46.90    1.40
  -3  -2   4   50.06    1.41
   3   3  -4   32.63    0.96
   3   3  -4   32.31    0.96
  -3  -3   4   31.93    0.97
  -3  -3   4   32.68    0.98
   3   4  -4    0.38    0.07
   3   4  -4    0.25    0.07
  -3  -4   4    0.19    0.10
  -3  -4   4    0.33    0.10
  -3  -5   4    1.34    0.16
  -3  -5   4    1.43    0.16
  -3  -6   4    2.42    0.24
  -3  -6   4    1.70    0.20
  -3  -7   4    1.67    0.32
  -3  -7   4    1.75    0.25
  -3  -8   4    0.34    0.31
  -3  -8   4    0.08    0.57
  -2   0   4  119.97    3.44
   2   1  -4    1.02    0.08
  -2  -1   4    0.95    0.08
   2   2  -4   45.98    1.33
   2   2  -4   45.06    1.33
  -2  -2   4   45.89    1.34
   2   3  -4   46.03    1.37
   2   3  -4   47.07    1.37
  -2  -3   4   48.60    1.39
  -2  -4   4    1.18    0.12
  -2  -4   4    1.19    0.13
  -2  -4   4    1.35    0.14
  -2  -5   4   26.67    0.85
  -2  -5   4   27.78    0.86
  -2  -6   4   12.37    0.49
  -2  -6   4   12.93    0.51
  -2  -7   4   12.23    0.52
  -2  -7   4   12.39    0.59
  -2  -8   4   15.68    0.68
   1   1  -4    0.10    0.03
   1   1  -4    0.11    0.04
  -1  -1   4    0.16    0.04
   1   2  -4    2.67    0.12
   1   2  -4    2.59    0.12
  -1  -2   4    2.73    0.12
  -1  -2   4    2.87    0.13
   1   3  -4   50.64    1.48
   1   3  -4   50.70    1.48
  -1  -3   4   51.34    1.50
  -1  -3   4   52.33    1.50
  -1  -4   4    9.30    0.33
  -1  -4   4    9.05    0.32
  -1  -5   4   18.46    0.61
  -1  -5   4   20.02    0.63
  -1  -6   4   11.63    0.46
  -1  -6   4   11.21    0.43
  -1  -6   4   11.28    0.44
  -1  -7   4    0.34    0.20
  -1  -7   4    0.22    0.21
  -1  -8   4    9.58    0.53
   0  -8  -4    3.05    0.29
   0  -3  -4   26.11    0.76
   0  -2  -4   39.81    1.15
   0  -1  -4    1.02    0.05
   0   1   4    1.13    0.07
   0   0  -4   46.10    1.33
   0   0   4   45.81    1.32
   0   1  -4    1.16    0.07
   0   2  -4   40.44    1.17
   0   2  -4   39.83    1.16
   0  -2   4   39.88    1.17
   0   3  -4   25.77    0.74
   0   3  -4   25.17    0.74
   0  -3   4   25.51    0.76
   0  -4   4    5.14    0.21
   0  -5   4    3.29    0.19
   0  -7   4   16.38    0.63
   0  -7   4   18.07    0.63
   0  -8   4    2.88    0.31
  -1  -8  -4    4.55    0.46
  -1  -7  -4    4.06    0.29
  -1  -7  -4    4.25    0.25
  -1  -6  -4    0.25    0.10
  -1  -6  -4    0.32    0.12
  -1  -5  -4   33.36    0.99
  -1  -4  -4   25.71    0.77
  -1  -3  -4    7.09    0.24
   1   3   4    7.25    0.23
  -1  -2  -4   16.67    0.48
  -1  -2  -4   16.92    0.50
   1   2   4   16.04    0.49
  -1  -1  -4   11.87    0.35
  -1  -1  -4   11.64    0.36
   1   1   4   11.68    0.36
   1   1   4   11.64    0.35
  -1   0  -4    0.01    0.03
   1   0   4   -0.03    0.04
   1   0   4    0.00    0.03
  -1   1  -4   11.87    0.36
   1  -1   4   11.72    0.36
  -1   2  -4   17.15    0.49
  -1   2  -4   15.71    0.50
   1  -2   4   16.60    0.50
  -1   3  -4    7.43    0.23
  -1   3  -4    6.97    0.23
   1  -3   4    7.43    0.25
   1  -4   4   26.44    0.80
   1  -5   4   32.76    0.99
   1  -6   4    0.48    0.22
   1  -7   4    4.57    0.35
   1  -8   4    5.10    0.44
  -2  -8  -4    0.78    0.32
  -2  -7  -4   14.56    0.55
  -2  -6  -4    9.07    0.37
  -2  -6  -4    9.73    0.36
  -2  -5  -4    0.97    0.12
  -2  -5  -4    1.11    0.14
  -2  -4  -4    8.43    0.30
  -2  -4  -4    8.43    0.28
  -2  -3  -4    0.31    0.05
   2   3   4    0.16    0.06
  -2  -2  -4   69.67    2.05
  -2  -2  -4   69.45    2.04
   2   2   4   72.92    2.05
  -2  -1  -4   87.21    2.45
  -2  -1  -4   84.86    2.46
   2   1   4   84.03    2.44
   2   1   4   84.19    2.46
  -2   0  -4  689.20   21.26
   2   0   4  758.95   21.27
   2   0   4  788.87   21.28
  -2   1  -4   83.49    2.41
   2  -1   4   86.25    2.43
   2  -1   4   81.61    2.45
  -2   2  -4   71.61    2.06
   2  -2   4   71.23    2.06
  -2   3  -4    0.18    0.04
   2  -3   4    0.15    0.06
   2  -4   4    8.12    0.29
   2  -5   4    1.01    0.12
   2  -6   4    8.49    0.50
   2  -7   4   14.59    0.55
   2  -7   4   13.08    0.60
   2  -8   4    0.73    0.38
   2  -8   4    0.90    0.25
  -3  -8  -4    0.16    0.26
  -3  -8  -4    0.20    0.36
  -3  -7  -4    1.03    0.21
  -3  -7  -4    0.92    0.23
  -3  -6  -4    0.09    0.15
  -3  -6  -4    0.06    0.15
  -3  -5  -4    1.39    0.17
  -3  -5  -4    1.32    0.15
  -3  -4  -4    2.76    0.16
  -3  -4  -4    2.85    0.19
   3   4   4    2.86    0.19
  -3  -3  -4   15.85    0.52
  -3  -3  -4   16.59    0.50
   3   3   4   16.11    0.52
  -3  -2  -4   65.62    1.92
  -3  -2  -4   67.10    1.94
   3   2   4   66.20    1.91
   3   2   4   66.73    1.94
  -3  -1  -4   60.24    1.78
  -3  -1  -4   60.98    1.77
   3   1   4   62.23    1.76
   3   1   4   60.19    1.78
  -3   0  -4   -0.05    0.04
  -3   0  -4    0.02    0.06
   3   0   4    0.03    0.06
   3   0   4    0.06    0.05
  -3   1  -4   61.13    1.82
  -3   1  -4   63.18    1.84
   3  -1   4   64.37    1.84
   3  -1   4   63.12    1.83
  -3   2  -4   65.02    1.88
   3  -2   4   65.99    1.91
   3  -2   4   64.60    1.89
  -3   3  -4   16.39    0.49
  -3   3  -4   16.19    0.49
   3  -3   4   16.75    0.54
   3  -3   4   16.57    0.51
   3  -4   4    2.44    0.16
   3  -4   4    2.72    0.22
   3  -5   4    1.18    0.13
   3  -5   4    0.98    0.17
   3  -6   4   -0.02    0.14
   3  -7   4    0.63    0.28
   3  -7   4    0.79    0.22
   3  -8   4    0.04    0.39
   3  -8   4    0.21    0.32
  -4  -8  -4    9.84    0.58
  -4  -8  -4   10.81    0.75
  -4  -7  -4    5.48    0.45
  -4  -7  -4    5.71    0.41
  -4  -6  -4    2.65    0.30
  -4  -5  -4    7.89    0.36
  -4  -5  -4    8.41    0.34
  -4  -4  -4    1.11    0.14
  -4  -4  -4    0.72    0.11
  -4  -3  -4   22.10    0.69
  -4  -3  -4   22.35    0.71
   4   3   4   23.04    0.71
  -4  -2  -4   78.87    2.27
  -4  -2  -4   75.43    2.28
   4   2   4   78.57    2.26
   4   2   4   79.55    2.28
  -4  -1  -4  150.77    4.27
  -4  -1  -4  148.69    4.25
   4   1   4  144.75    4.27
   4   1   4  147.84    4.25
  -4   0  -4  190.76    5.45
  -4   0  -4  190.00    5.44
   4   0   4  188.27    5.44
   4   0   4  189.13    5.45
  -4   1  -4  150.92    4.33
  -4   1  -4  149.22    4.31
   4  -1   4  152.14    4.31
   4  -1   4  148.18    4.33
  -4   2  -4   77.87    2.27
   4  -2   4   78.30    2.28
   4  -2   4   79.62    2.30
  -4   3  -4   22.54    0.67
  -4   3  -4   22.43    0.67
   4  -3   4   22.61    0.72
   4  -3   4   23.38    0.70
   4  -4   4    0.80    0.15
   4  -4   4    0.91    0.11
   4  -5   4    8.38    0.39
   4  -5   4    8.39    0.34
   4  -6   4    3.10    0.28
   4  -6   4    2.59    0.34
   4  -7   4    5.50    0.50
   4  -7   4    5.43    0.42
   4  -8   4   10.12    0.66
   4  -8   4    9.78    0.74
  -5  -7  -4   -0.08    0.32
  -5  -7  -4    0.12    0.26
  -5  -6  -4   12.28    0.53
  -5  -6  -4   12.79    0.54
  -5  -5  -4   13.30    0.50
  -5  -5  -4   13.20    0.52
   5   5   4   13.88    0.54
  -5  -4  -4    2.83    0.24
  -5  -4  -4    3.67    0.23
   5   4   4    3.37    0.29
  -5  -3  -4   19.36    0.62
  -5  -3  -4   20.12    0.64
   5   3   4   18.82    0.59
   5   3   4   19.43    0.64
  -5  -2  -4   12.32    0.41
  -5  -2  -4   12.27    0.44
   5   2   4   12.42    0.44
   5   2   4   12.20    0.40
  -5  -1  -4    1.26    0.12
  -5  -1  -4    1.03    0.13
   5   1   4    1.19    0.13
   5   1   4    0.83    0.09
  -5   0  -4    0.01    0.06
  -5   0  -4   -0.02    0.08
   5   0   4    0.02    0.10
   5   0   4   -0.07    0.06
  -5   1  -4    0.86    0.11
  -5   1  -4    0.83    0.09
   5  -1   4    0.96    0.12
   5  -1   4    0.82    0.12
  -5   2  -4   12.78    0.42
   5  -2   4   13.50    0.47
   5  -2   4   13.15    0.43
  -5   3  -4   19.24    0.57
   5  -3   4   19.67    0.64
   5  -3   4   18.40    0.61
   5  -4   4    3.05    0.28
   5  -4   4    3.25    0.21
   5  -5   4   13.34    0.54
   5  -5   4   12.78    0.47
   5  -6   4   12.68    0.51
   5  -6   4   12.91    0.59
   5  -7   4    0.12    0.26
   5  -7   4    0.05    0.34
  -6  -7  -4    2.83    0.41
  -6  -7  -4    2.49    0.35
  -6  -6  -4    6.24    0.46
  -6  -6  -4    5.45    0.44
  -6  -5  -4    0.67    0.20
  -6  -5  -4    0.17    0.22
  -6  -4  -4    0.43    0.16
  -6  -4  -4    0.51    0.15
   6   4   4    0.46    0.21
  -6  -3  -4   41.98    1.31
  -6  -3  -4   41.33    1.29
   6   3   4   44.52    1.31
  -6  -2  -4    0.11    0.10
  -6  -2  -4    0.04    0.11
   6   2   4    0.01    0.14
   6   2   4    0.03    0.09
  -6  -1  -4   36.30    1.10
  -6  -1  -4   36.84    1.13
   6   1   4   36.33    1.10
   6   1   4   36.84    1.13
  -6   0  -4   42.26    1.30
   6   0   4   45.32    1.34
   6   0   4   44.04    1.30
  -6   1  -4   38.47    1.10
  -6   1  -4   36.55    1.13
   6  -1   4   36.23    1.10
   6  -1   4   35.77    1.13
  -6   2  -4   -0.01    0.12
  -6   2  -4    0.16    0.09
   6  -2   4   -0.02    0.13
   6  -2   4    0.04    0.09
  -6   3  -4   41.55    1.25
   6  -3   4   43.04    1.32
   6  -3   4   43.90    1.29
   6  -4   4    0.30    0.19
   6  -4   4    0.39    0.17
   6  -5   4    0.51    0.23
   6  -5   4    0.40    0.16
   6  -6   4    6.36    0.50
   6  -6   4    5.23    0.39
   6  -7   4    2.78    0.37
   6  -7   4    2.90    0.43
  -7  -7  -4    0.74    0.51
  -7  -6  -4    3.58    0.37
  -7  -6  -4    3.72    0.45
  -7  -5  -4   13.10    0.58
  -7  -5  -4   13.11    0.58
  -7  -4  -4   10.51    0.46
  -7  -4  -4   10.90    0.48
   7   4   4   10.56    0.37
  -7  -3  -4    0.02    0.15
  -7  -3  -4    0.00    0.15
   7   3   4    0.01    0.20
   7   3   4    0.02    0.11
  -7  -2  -4    1.57    0.16
  -7  -2  -4    1.22    0.18
   7   2   4    1.55    0.19
   7   2   4    2.18    0.23
  -7  -1  -4   -0.10    0.13
  -7  -1  -4    0.00    0.11
   7   1   4    0.14    0.10
   7   1   4    0.05    0.16
  -7   0  -4   -0.01    0.12
  -7   0  -4   -0.04    0.10
   7   0   4    0.00    0.16
   7   0   4    0.03    0.10
  -7   1  -4   -0.03    0.11
  -7   1  -4    0.13    0.13
   7  -1   4    0.05    0.16
   7  -1   4    0.02    0.10
  -7   2  -4    1.57    0.18
  -7   2  -4    1.87    0.19
   7  -2   4    1.78    0.20
   7  -2   4    1.56    0.21
  -7   3  -4    0.00    0.10
   7  -3   4    0.19    0.19
   7  -3   4    0.14    0.13
   7  -4   4   10.12    0.42
   7  -4   4    9.49    0.50
   7  -5   4   12.63    0.52
   7  -5   4   11.90    0.61
   7  -6   4    4.10    0.44
   7  -6   4    5.00    0.58
   7  -7   4    0.90    0.37
  -8  -6  -4    2.53    0.37
  -8  -6  -4    1.92    0.45
  -8  -5  -4    0.32    0.27
  -8  -4  -4    5.97    0.43
  -8  -4  -4    6.10    0.43
  -8  -3  -4    3.65    0.34
  -8  -3  -4    3.96    0.35
   8   3   4    4.03    0.28
  -8  -2  -4    0.98    0.19
  -8  -2  -4    1.24    0.18
   8   2   4    1.07    0.26
   8   2   4    1.03    0.16
  -8  -1  -4    0.95    0.19
  -8  -1  -4    0.96    0.16
   8   1   4    0.94    0.15
   8   1   4    0.99    0.23
  -8   0  -4    8.48    0.41
  -8   0  -4    8.93    0.37
   8   0   4    8.63    0.36
   8   0   4    8.27    0.45
  -8   1  -4    1.02    0.15
  -8   1  -4    0.99    0.19
   8  -1   4    0.98    0.18
   8  -1   4    0.97    0.22
  -8   2  -4    1.33    0.15
  -8   2  -4    1.23    0.20
   8  -2   4    0.99    0.23
   8  -2   4    1.09    0.16
  -8   3  -4    3.60    0.23
   8  -3   4    3.46    0.30
   8  -3   4    4.27    0.41
   8  -4   4    6.38    0.50
   8  -4   4    6.13    0.38
   8  -5   4    0.22    0.35
   8  -5   4    0.70    0.24
   8  -6   4    2.97    0.35
   8  -6   4    2.85    0.48
  -9  -6  -4   -0.01    0.39
  -9  -5  -4    1.33    0.33
  -9  -4  -4    1.63    0.29
  -9  -4  -4    1.19    0.30
   9   4   4    1.05    0.20
  -9  -3  -4    0.70    0.30
  -9  -3  -4    0.74    0.26
   9   3   4    0.45    0.19
  -9  -2  -4   15.96    0.59
  -9  -2  -4   13.78    0.62
   9   2   4   14.36    0.56
  -9  -1  -4    8.86    0.42
  -9  -1  -4    8.36    0.45
   9   1   4    8.83    0.54
   9   1   4    7.95    0.40
  -9   0  -4   -0.09    0.19
   9   0   4   -0.05    0.15
   9   0   4   -0.03    0.25
  -9   1  -4    8.64    0.47
  -9   1  -4    8.54    0.40
   9  -1   4    8.16    0.39
   9  -1   4    8.11    0.53
  -9   2  -4   12.97    0.59
  -9   2  -4   14.41    0.52
   9  -2   4   13.80    0.65
   9  -2   4   14.13    0.54
  -9   3  -4    0.74    0.18
   9  -3   4    0.44    0.31
   9  -3   4    0.51    0.20
   9  -4   4    1.08    0.42
   9  -4   4    1.13    0.25
   9  -5   4    1.69    0.31
   9  -5   4    1.59    0.45
 -10  -5  -4    1.82    0.42
 -10  -4  -4   30.38    1.11
  10   4   4   29.20    0.99
 -10  -3  -4    2.73    0.42
 -10  -3  -4    2.32    0.34
  10   3   4    2.01    0.27
 -10  -2  -4    3.10    0.42
 -10  -2  -4    4.28    0.44
  10   2   4    4.16    0.38
 -10  -1  -4   12.14    0.56
 -10  -1  -4   12.83    0.60
  10   1   4   11.57    0.53
 -10   0  -4    0.53    0.26
 -10   0  -4    0.57    0.29
  10   0   4    0.87    0.21
  10   0   4    1.19    0.35
 -10   1  -4   12.73    0.54
 -10   1  -4   11.07    0.60
  10  -1   4   12.25    0.70
  10  -1   4   12.50    0.53
 -10   2  -4    4.35    0.46
 -10   2  -4    3.63    0.44
  10  -2   4    3.91    0.39
 -10   3  -4    2.50    0.29
  10  -3   4    3.09    0.46
  10  -3   4    2.23    0.28
  10  -4   4   29.41    1.22
  10  -4   4   30.57    1.06
 -11  -4  -4   -0.20    0.41
  11   4   4    0.02    0.32
 -11  -3  -4   -0.06    0.35
  11   3   4    0.22    0.30
 -11  -2  -4    8.62    0.63
  11   2   4    7.69    0.53
 -11  -1  -4    0.56    0.33
  11   1   4    0.87    0.28
 -11   0  -4   -0.06    0.30
 -11   0  -4   -0.16    0.29
  11   0   4   -0.10    0.25
 -11   1  -4    0.56    0.32
 -11   1  -4    0.88    0.29
  11  -1   4    0.40    0.47
  11  -1   4    0.48    0.26
 -11   2  -4    7.77    0.63
 -11   2  -4    7.90    0.51
  11  -2   4    6.95    0.64
  11  -3   4    0.21    0.31
  11  -3   4    0.16    0.56
  11  -4   4   -0.11    0.66
 -12  -3  -4    4.22    0.53
  12   3   4    4.84    0.46
 -12  -2  -4   10.18    0.76
  12   2   4    9.88    0.67
 -12  -1  -4    1.97    0.42
  12   1   4    1.70    0.36
 -12   0  -4   -0.04    0.46
  12   0   4   -0.07    0.33
 -12   1  -4    1.88    0.42
  12  -1   4    1.78    0.36
 -12   2  -4   11.79    0.68
 -12   2  -4   10.73    0.81
  12  -3   4    3.75    0.80
 -13  -2  -4    0.48    0.52
  13   2   4    0.44    0.48
 -13  -1  -4    0.53    0.50
  13   1   4    0.49    0.45
 -13   0  -4   -0.14    0.49
 -13   1  -4    0.95    0.61
 -13   2  -4    0.03    0.58
 -14   0   5    0.00    0.77
 -13   3   5   -0.39    0.57
  13  -2  -5    0.23    1.02
 -13   2   5    0.14    0.50
  13  -1  -5    2.89    0.73
 -13   1   5    2.88    0.53
 -13   0   5    3.63    0.52
  13   1  -5    2.13    0.42
 -13  -1   5    3.26    0.52
  13   2  -5    0.18    0.43
 -13  -2   5    0.77    0.49
  13   3  -5   10.34    0.88
 -13  -3   5    9.35    0.95
  12  -3  -5    8.62    0.91
  12  -3  -5    7.22    0.63
  12  -2  -5    0.00    0.32
  12  -2  -5    0.77    0.53
 -12   2   5   -0.13    0.37
  12  -1  -5    4.94    0.57
  12  -1  -5    5.87    0.54
 -12   1   5    5.84    0.63
  12   0  -5    0.03    0.29
  12   0  -5    0.02    0.51
 -12   0   5   -0.07    0.33
 -12   0   5   -0.08    0.34
  12   1  -5    6.25    0.69
 -12  -1   5    5.69    0.63
  12   2  -5    0.26    0.34
 -12  -2   5    0.19    0.39
  12   3  -5    7.61    0.66
 -12  -3   5    7.32    0.73
  12   4  -5    0.05    0.44
 -12  -4   5   -0.09    0.47
  11  -5  -5    0.07    0.63
  11  -4  -5    2.32    0.34
  11  -4  -5    2.92    0.45
  11  -3  -5    0.58    0.39
  11  -3  -5    0.12    0.28
 -11   3   5    0.09    0.32
  11  -2  -5    5.93    0.63
  11  -2  -5    6.69    0.47
 -11   2   5    6.63    0.55
  11  -1  -5   15.95    0.64
  11  -1  -5   14.07    0.80
 -11   1   5   15.61    0.70
  11   0  -5    1.83    0.27
  11   0  -5    2.79    0.42
 -11   0   5    2.36    0.29
 -11   0   5    2.29    0.32
  11   1  -5   15.15    0.64
  11   1  -5   14.14    0.86
 -11  -1   5   15.13    0.70
 -11  -1   5   14.14    0.66
  11   2  -5    6.83    0.50
 -11  -2   5    6.53    0.55
  11   3  -5    0.42    0.29
 -11  -3   5    0.54    0.34
  11   4  -5    2.55    0.37
 -11  -4   5    2.56    0.43
  11   5  -5    0.15    0.40
 -11  -5   5    0.13    0.48
  10  -6  -5    2.87    0.64
  10  -6  -5    2.90    0.42
  10  -5  -5    0.30    0.35
  10  -5  -5    0.54    0.31
  10  -4  -5   13.63    0.65
  10  -4  -5   12.91    0.60
  10  -3  -5    0.37    0.28
  10  -3  -5   -0.01    0.21
 -10   3   5    0.04    0.25
  10  -2  -5   18.12    0.67
  10  -2  -5   18.05    0.74
 -10   2   5   17.86    0.71
  10  -1  -5    0.65    0.20
  10  -1  -5    1.17    0.30
 -10   1   5    1.40    0.25
  10   0  -5    0.15    0.28
  10   0  -5    0.10    0.18
 -10   0   5   -0.10    0.20
 -10   0   5   -0.08    0.22
  10   1  -5    0.93    0.20
  10   1  -5    1.01    0.33
 -10  -1   5    0.72    0.24
 -10  -1   5    0.91    0.23
  10   2  -5   16.56    0.80
  10   2  -5   17.58    0.65
 -10  -2   5   16.53    0.68
 -10  -2   5   16.77    0.71
  10   3  -5    0.21    0.23
 -10  -3   5    0.31    0.30
 -10  -3   5   -0.03    0.29
  10   4  -5   12.17    0.75
  10   4  -5   13.07    0.61
 -10  -4   5   13.81    0.71
  10   5  -5    0.73    0.31
 -10  -5   5    0.38    0.39
 -10  -6   5    3.62    0.53
   9  -6  -5    1.41    0.31
   9  -6  -5    0.76    0.30
   9  -5  -5    8.74    0.48
   9  -5  -5    9.08    0.51
   9  -4  -5   56.70    1.70
   9  -4  -5   56.24    1.72
   9  -3  -5   14.28    0.59
   9  -3  -5   14.47    0.54
   9  -2  -5   91.89    2.72
   9  -2  -5   93.81    2.74
  -9   2   5   91.98    2.74
   9  -1  -5    3.70    0.36
   9  -1  -5    3.03    0.28
  -9   1   5    3.40    0.32
   9   0  -5   64.15    1.91
   9   0  -5   65.76    1.95
  -9   0   5   62.85    1.90
  -9   0   5   63.89    1.94
   9   1  -5    3.20    0.29
   9   1  -5    3.38    0.41
  -9  -1   5    3.40    0.33
  -9  -1   5    3.37    0.31
   9   2  -5   91.68    2.73
  -9  -2   5   91.75    2.77
  -9  -2   5   94.78    2.74
   9   3  -5   14.65    0.57
  -9  -3   5   15.48    0.65
  -9  -3   5   14.49    0.63
   9   4  -5   55.78    1.78
   9   4  -5   57.48    1.77
  -9  -4   5   58.79    1.83
  -9  -4   5   60.62    1.82
   9   5  -5    8.87    0.54
   9   5  -5    8.62    0.51
  -9  -5   5   10.07    0.62
  -9  -6   5    1.09    0.41
   8  -7  -5    2.53    0.35
   8  -6  -5    0.10    0.23
   8  -6  -5    0.05    0.23
   8  -5  -5    8.34    0.42
   8  -5  -5    8.91    0.42
   8  -4  -5    0.05    0.16
   8  -4  -5    0.05    0.17
   8  -3  -5    0.52    0.17
   8  -3  -5    0.36    0.14
   8  -2  -5   11.26    0.41
   8  -2  -5   10.59    0.45
  -8   2   5   10.96    0.44
   8  -1  -5    4.98    0.32
   8  -1  -5    5.45    0.27
  -8   1   5    5.39    0.31
   8   0  -5   -0.07    0.12
   8   0  -5   -0.02    0.16
  -8   0   5   -0.01    0.14
  -8   0   5   -0.21    0.12
   8   1  -5    4.79    0.28
   8   1  -5    5.14    0.36
  -8  -1   5    5.55    0.32
  -8  -1   5    5.47    0.30
   8   2  -5   11.11    0.52
   8   2  -5   11.23    0.43
  -8  -2   5   11.60    0.47
  -8  -2   5    9.85    0.44
   8   3  -5    0.68    0.17
  -8  -3   5    0.49    0.19
   8   4  -5    0.09    0.20
   8   4  -5    0.04    0.17
  -8  -4   5   -0.02    0.20
  -8  -4   5    0.11    0.24
   8   5  -5    8.90    0.45
   8   5  -5    9.23    0.46
  -8  -5   5    8.56    0.60
  -8  -5   5    8.45    0.53
  -8  -6   5   -0.02    0.31
  -8  -7   5    1.98    0.46
   7  -7  -5   -0.08    0.25
   7  -6  -5    7.57    0.39
   7  -5  -5    0.11    0.15
   7  -5  -5    0.01    0.15
   7  -4  -5   23.90    0.73
   7  -4  -5   22.70    0.74
   7  -3  -5    0.09    0.11
   7  -3  -5   -0.11    0.12
  -7   3   5    0.04    0.13
   7  -2  -5   30.87    0.93
   7  -2  -5   30.61    0.95
  -7   2   5   30.12    0.94
   7  -1  -5   68.78    2.09
   7  -1  -5   74.29    2.11
  -7   1   5   71.43    2.11
   7   0  -5   18.32    0.62
   7   0  -5   18.14    0.59
  -7   0   5   18.11    0.61
  -7   0   5   18.23    0.59
   7   1  -5   70.48    2.09
   7   1  -5   71.20    2.11
  -7  -1   5   69.19    2.09
  -7  -1   5   73.14    2.11
   7   2  -5   31.56    1.01
   7   2  -5   31.99    0.98
  -7  -2   5   31.07    1.00
  -7  -2   5   31.59    0.98
   7   3  -5   -0.04    0.12
  -7  -3   5    0.14    0.15
  -7  -3   5   -0.05    0.14
   7   4  -5   24.96    0.78
   7   4  -5   24.72    0.80
  -7  -4   5   24.02    0.84
  -7  -4   5   23.47    0.83
   7   5  -5    0.05    0.18
   7   5  -5    0.12    0.17
  -7  -5   5   -0.19    0.20
  -7  -5   5    0.23    0.26
  -7  -6   5    7.99    0.65
  -7  -6   5    9.36    0.55
  -7  -7   5    0.12    0.55
   6  -5  -5    0.14    0.11
   6  -5  -5    0.00    0.11
   6  -4  -5    6.78    0.28
   6  -4  -5    6.84    0.27
   6  -3  -5   59.65    1.73
   6  -3  -5   58.41    1.74
  -6   3   5   59.81    1.73
   6  -2  -5    1.11    0.12
   6  -2  -5    1.49    0.14
  -6   2   5    1.08    0.12
   6  -1  -5   41.01    1.22
   6  -1  -5   41.42    1.21
  -6   1   5   39.23    1.22
   6   0  -5    0.02    0.10
   6   0  -5   -0.04    0.08
  -6   0   5   -0.07    0.09
  -6   0   5    0.03    0.08
   6   1  -5   40.17    1.19
   6   1  -5   38.60    1.21
  -6  -1   5   40.44    1.21
  -6  -1   5   40.06    1.19
   6   2  -5    1.39    0.17
  -6  -2   5    1.45    0.16
  -6  -2   5    1.17    0.14
   6   3  -5   59.99    1.75
   6   3  -5   58.62    1.74
  -6  -3   5   59.29    1.76
  -6  -3   5   58.43    1.78
   6   4  -5    6.97    0.31
   6   4  -5    6.77    0.30
  -6  -4   5    6.35    0.36
  -6  -4   5    6.05    0.35
   6   5  -5    0.01    0.14
   6   5  -5   -0.05    0.20
  -6  -5   5    0.16    0.22
  -6  -5   5   -0.05    0.18
  -6  -6   5    1.14    0.32
  -6  -6   5    1.53    0.27
  -6  -7   5    0.18    0.32
   5  -4  -5    0.54    0.09
   5  -3  -5    0.03    0.07
   5  -3  -5    0.14    0.07
  -5   3   5    0.09    0.07
   5  -2  -5    0.01    0.07
   5  -2  -5    0.07    0.06
   5  -1  -5   21.30    0.63
   5  -1  -5   19.96    0.64
  -5   1   5   21.00    0.64
   5   0  -5   17.21    0.56
   5   0  -5   17.34    0.54
  -5   0   5   17.61    0.56
   5   1  -5   20.85    0.65
   5   1  -5   21.20    0.67
  -5  -1   5   20.54    0.65
  -5  -1   5   21.31    0.67
   5   2  -5    0.00    0.07
  -5  -2   5    0.04    0.09
  -5  -2   5    0.00    0.09
   5   3  -5    0.07    0.09
   5   3  -5    0.05    0.09
  -5  -3   5    0.07    0.11
  -5  -3   5    0.07    0.10
   5   4  -5    0.57    0.11
  -5  -4   5    0.24    0.13
  -5  -4   5    0.51    0.15
   5   5  -5   11.39    0.40
   5   5  -5   12.06    0.40
  -5  -5   5   11.66    0.49
  -5  -5   5   12.07    0.50
  -5  -6   5    8.23    0.45
  -5  -7   5    0.41    0.39
  -5  -7   5    0.51    0.28
   4  -3  -5   28.42    0.84
   4  -2  -5    3.92    0.16
  -4   2   5    3.70    0.16
   4  -1  -5   39.13    1.15
   4  -1  -5   39.14    1.15
  -4   1   5   39.05    1.15
   4   0  -5   -0.04    0.06
   4   0  -5    0.08    0.05
  -4   0   5    0.00    0.06
   4   1  -5   38.10    1.11
  -4  -1   5   36.91    1.11
  -4  -1   5   37.20    1.12
   4   2  -5    3.69    0.18
  -4  -2   5    4.16    0.19
   4   3  -5   27.87    0.83
   4   3  -5   28.66    0.83
  -4  -3   5   26.31    0.84
  -4  -3   5   26.77    0.86
   4   4  -5   37.28    1.09
  -4  -4   5   35.99    1.13
  -4  -4   5   36.88    1.12
  -4  -5   5    0.09    0.16
  -4  -5   5    0.16    0.13
  -4  -6   5    5.80    0.37
  -4  -6   5    5.48    0.42
  -4  -7   5    0.50    0.35
  -4  -7   5    0.34    0.25
  -4  -8   5    0.95    0.42
   3  -2  -5   69.23    2.01
  -3   2   5   70.10    2.00
  -3   1   5   47.36    1.38
   3   0  -5    0.00    0.04
  -3   0   5    0.12    0.05
   3   1  -5   50.64    1.44
  -3  -1   5   48.64    1.44
  -3  -1   5   48.50    1.45
   3   2  -5   69.45    1.96
   3   2  -5   66.15    1.96
  -3  -2   5   65.35    1.97
  -3  -2   5   68.99    1.97
   3   3  -5   65.62    1.95
   3   3  -5   69.22    1.95
  -3  -3   5   66.05    1.97
  -3  -3   5   67.25    1.96
   3   4  -5   49.80    1.47
   3   4  -5   51.54    1.47
  -3  -4   5   50.13    1.51
  -3  -4   5   50.26    1.50
  -3  -5   5    9.16    0.37
  -3  -5   5    8.14    0.38
  -3  -6   5   13.43    0.57
  -3  -6   5   15.26    0.74
  -3  -7   5   14.29    0.69
  -3  -7   5   14.73    0.61
  -3  -8   5   10.96    0.63
   2   1  -5   73.25    2.04
   2   1  -5   67.53    2.05
   2   2  -5   18.39    0.55
   2   2  -5   16.83    0.58
  -2  -2   5   18.94    0.56
   2   3  -5    0.27    0.06
   2   3  -5    0.43    0.07
  -2  -3   5    0.39    0.09
   2   4  -5   31.96    0.96
   2   4  -5   32.42    0.96
  -2  -4   5   32.94    0.99
  -2  -4   5   33.89    1.00
  -2  -5   5   53.56    1.58
  -2  -5   5   51.79    1.58
  -2  -6   5   23.44    0.80
  -2  -6   5   23.01    0.78
  -2  -7   5    2.35    0.26
  -2  -8   5    6.97    0.53
   1   0  -5    4.62    0.16
   1   1  -5  532.65   14.97
  -1  -1   5  516.50   14.97
   1   2  -5   35.41    1.05
   1   2  -5   35.71    1.05
  -1  -2   5   35.95    1.05
   1   3  -5   13.57    0.41
   1   3  -5   13.79    0.41
  -1  -3   5   12.30    0.42
   1   4  -5   41.45    1.20
  -1  -4   5   40.91    1.23
  -1  -4   5   42.16    1.24
  -1  -5   5   55.85    1.65
  -1  -6   5    8.08    0.37
  -1  -6   5    8.48    0.37
  -1  -7   5   36.74    1.14
  -1  -7   5   34.58    1.14
  -1  -8   5    0.84    0.28
   0  -8  -5    0.15    0.24
   0  -4  -5   24.65    0.73
   0  -3  -5   73.29    2.11
   0   2   5   15.06    0.45
   0  -1  -5   26.94    0.78
   0   1   5   26.65    0.79
   0   0  -5   -0.01    0.03
   0   0   5   -0.02    0.03
   0  -1   5   28.25    0.83
   0   2  -5   14.42    0.46
   0   2  -5   15.29    0.45
   0  -2   5   14.79    0.46
   0   3  -5   77.17    2.21
   0   3  -5   76.99    2.21
   0  -3   5   76.05    2.22
   0  -4   5   24.75    0.76
   0  -5   5    3.63    0.21
   0  -6   5    0.54    0.15
   0  -7   5    0.19    0.19
   0  -7   5    0.69    0.22
   0  -8   5    0.06    0.27
   0  -8   5   -0.17    0.31
  -1  -8  -5    1.81    0.29
  -1  -7  -5   13.21    0.48
  -1  -6  -5    7.90    0.31
  -1  -6  -5    8.13    0.30
  -1  -5  -5    2.58    0.16
  -1  -4  -5   44.12    1.29
  -1  -3  -5    7.88    0.24
  -1  -3  -5    7.67    0.27
   1   3   5    8.33    0.26
  -1  -2  -5   15.21    0.47
  -1  -2  -5   15.75    0.46
   1   2   5   15.50    0.47
  -1  -1  -5  125.45    3.55
  -1  -1  -5  126.30    3.54
   1   1   5  119.43    3.55
   1   1   5  123.61    3.54
  -1   0  -5   12.25    0.38
   1   0   5   12.82    0.39
   1   0   5   11.93    0.38
  -1   1  -5  127.91    3.58
   1  -1   5  121.73    3.59
  -1   2  -5   15.80    0.48
   1  -2   5   15.93    0.49
  -1   3  -5    8.09    0.26
  -1   3  -5    8.28    0.27
   1  -3   5    8.15    0.28
   1  -4   5   44.12    1.30
   1  -5   5    3.03    0.20
   1  -6   5    8.59    0.37
   1  -7   5   12.71    0.54
   1  -8   5    1.79    0.29
   1  -8   5    2.18    0.34
  -2  -8  -5    0.17    0.31
  -2  -7  -5    3.10    0.32
  -2  -6  -5   10.30    0.38
  -2  -6  -5   10.16    0.39
  -2  -5  -5    0.01    0.09
  -2  -5  -5    0.06    0.11
  -2  -4  -5   27.08    0.82
  -2  -4  -5   27.23    0.80
   2   4   5   26.70    0.80
  -2  -3  -5   23.29    0.68
  -2  -3  -5   22.74    0.70
   2   3   5   22.56    0.69
  -2  -2  -5   34.60    1.01
  -2  -2  -5   33.61    1.02
   2   2   5   35.26    1.02
  -2  -1  -5   28.06    0.84
  -2  -1  -5   28.10    0.82
   2   1   5   27.98    0.82
   2   1   5   27.61    0.83
  -2   0  -5    0.01    0.05
  -2   0  -5   -0.01    0.04
   2   0   5   -0.06    0.04
   2   0   5    0.02    0.06
  -2   1  -5   28.56    0.85
   2  -1   5   28.62    0.85
   2  -1   5   29.50    0.87
  -2   2  -5   35.07    1.03
   2  -2   5   35.00    1.03
  -2   3  -5   23.08    0.69
  -2   3  -5   22.58    0.69
   2  -3   5   24.27    0.71
   2  -4   5   26.33    0.80
   2  -5   5    0.15    0.11
   2  -6   5   10.76    0.43
   2  -7   5    2.83    0.35
   2  -7   5    2.31    0.41
   2  -8   5    0.05    0.33
   2  -8   5    0.30    0.43
  -3  -8  -5    4.75    0.45
  -3  -8  -5    5.06    0.44
  -3  -7  -5    4.28    0.38
  -3  -7  -5    3.92    0.34
  -3  -6  -5    3.42    0.26
  -3  -6  -5    2.42    0.26
  -3  -5  -5   -0.01    0.11
  -3  -4  -5    6.94    0.25
  -3  -4  -5    6.70    0.28
   3   4   5    6.16    0.28
  -3  -3  -5    0.76    0.08
  -3  -3  -5    0.66    0.10
   3   3   5    0.56    0.10
  -3  -2  -5    0.02    0.05
   3   2   5    0.03    0.04
  -3  -1  -5   26.12    0.79
  -3  -1  -5   25.99    0.77
   3   1   5   25.75    0.79
   3   1   5   25.07    0.76
  -3   0  -5   12.81    0.39
  -3   0  -5   11.40    0.40
   3   0   5   12.54    0.41
  -3   1  -5   26.51    0.78
   3  -1   5   25.96    0.80
   3  -1   5   25.46    0.78
  -3   2  -5    0.11    0.06
   3  -2   5   -0.01    0.05
   3  -2   5    0.02    0.09
  -3   3  -5    0.81    0.09
  -3   3  -5    0.70    0.07
   3  -3   5    0.67    0.12
   3  -3   5    0.96    0.11
   3  -4   5    6.63    0.27
   3  -4   5    6.84    0.32
   3  -5   5    0.07    0.11
   3  -5   5    0.02    0.17
   3  -6   5    2.63    0.27
   3  -6   5    2.87    0.28
   3  -7   5    3.58    0.59
   3  -7   5    3.53    0.38
   3  -8   5    4.23    0.41
   3  -8   5    4.67    0.50
  -4  -8  -5    4.70    0.54
  -4  -8  -5    5.06    0.51
  -4  -7  -5    0.07    0.23
  -4  -7  -5    0.20    0.28
  -4  -6  -5   22.08    0.73
  -4  -6  -5   21.48    0.74
  -4  -5  -5    6.02    0.29
  -4  -5  -5    5.90    0.31
  -4  -4  -5   14.27    0.52
  -4  -4  -5   15.61    0.50
   4   4   5   15.19    0.52
  -4  -3  -5    1.26    0.16
  -4  -3  -5    1.23    0.13
   4   3   5    1.09    0.13
  -4  -2  -5    0.35    0.09
  -4  -2  -5    0.27    0.08
   4   2   5    0.30    0.06
   4   2   5    0.23    0.10
  -4  -1  -5    1.64    0.14
  -4  -1  -5    1.88    0.13
   4   1   5    1.43    0.11
   4   1   5    1.46    0.19
  -4   0  -5   -0.06    0.06
  -4   0  -5   -0.02    0.07
   4   0   5    0.04    0.06
   4   0   5   -0.05    0.09
  -4   1  -5    1.49    0.15
  -4   1  -5    1.61    0.11
   4  -1   5    1.49    0.16
   4  -1   5    1.30    0.11
  -4   2  -5    0.24    0.07
   4  -2   5    0.11    0.11
   4  -2   5    0.09    0.07
  -4   3  -5    1.12    0.11
   4  -3   5    1.31    0.14
   4  -3   5    1.26    0.14
   4  -4   5   15.00    0.51
   4  -4   5   15.58    0.55
   4  -5   5    6.15    0.36
   4  -5   5    5.72    0.36
   4  -6   5   21.55    0.79
   4  -6   5   21.80    0.73
   4  -7   5    0.35    0.25
  -5  -7  -5    8.44    0.52
  -5  -7  -5    9.23    0.59
  -5  -6  -5   38.95    1.21
  -5  -6  -5   36.96    1.20
  -5  -5  -5    0.24    0.16
  -5  -5  -5    0.14    0.17
   5   5   5    0.20    0.21
  -5  -4  -5   24.99    0.77
  -5  -4  -5   23.00    0.79
   5   4   5   24.71    0.83
  -5  -3  -5   73.75    2.19
  -5  -3  -5   73.55    2.21
   5   3   5   77.37    2.16
  -5  -2  -5   23.16    0.72
  -5  -2  -5   23.21    0.75
   5   2   5   23.58    0.71
   5   2   5   22.96    0.75
  -5  -1  -5    0.16    0.09
  -5  -1  -5    0.12    0.08
   5   1   5    0.14    0.07
   5   1   5    0.32    0.12
  -5   0  -5   87.78    2.58
  -5   0  -5   83.45    2.55
   5   0   5   90.62    2.59
   5   0   5   90.29    2.56
  -5   1  -5    0.13    0.09
  -5   1  -5    0.15    0.07
   5  -1   5    0.08    0.11
   5  -1   5    0.16    0.08
  -5   2  -5   23.70    0.74
   5  -2   5   23.68    0.75
   5  -2   5   25.61    0.79
  -5   3  -5   76.56    2.23
   5  -3   5   80.28    2.29
   5  -3   5   75.08    2.26
   5  -4   5   24.54    0.82
   5  -4   5   24.44    0.77
   5  -5   5    0.09    0.21
   5  -5   5    0.07    0.14
   5  -6   5   38.09    1.18
   5  -6   5   36.98    1.23
   5  -7   5    8.79    0.81
   5  -7   5    9.52    0.66
  -6  -7  -5    0.57    0.32
  -6  -7  -5    0.50    0.41
  -6  -6  -5    2.16    0.28
  -6  -6  -5    1.98    0.30
  -6  -5  -5    1.38    0.22
  -6  -5  -5    1.31    0.21
  -6  -4  -5    6.46    0.36
  -6  -4  -5    7.05    0.35
   6   4   5    6.87    0.41
  -6  -3  -5   12.04    0.47
   6   3   5   12.69    0.41
   6   3   5   11.74    0.49
  -6  -2  -5   19.08    0.65
  -6  -2  -5   18.77    0.62
   6   2   5   18.66    0.66
   6   2   5   19.51    0.60
  -6  -1  -5   15.33    0.54
  -6  -1  -5   14.75    0.50
   6   1   5   14.99    0.54
   6   1   5   15.26    0.50
  -6   0  -5   -0.05    0.11
  -6   0  -5   -0.03    0.09
   6   0   5   -0.04    0.13
   6   0   5   -0.07    0.09
  -6   1  -5   14.77    0.53
  -6   1  -5   14.82    0.50
   6  -1   5   15.80    0.51
  -6   2  -5   20.09    0.63
   6  -2   5   20.18    0.69
   6  -2   5   19.64    0.64
  -6   3  -5   11.86    0.40
   6  -3   5   12.72    0.50
   6  -3   5   12.18    0.44
   6  -4   5    6.88    0.42
   6  -4   5    6.59    0.32
   6  -5   5    1.85    0.29
   6  -5   5    1.79    0.21
   6  -6   5    2.16    0.37
   6  -6   5    1.53    0.25
   6  -7   5    0.42    0.32
   6  -7   5    0.17    0.43
  -7  -7  -5    1.88    0.41
  -7  -6  -5   12.15    0.61
  -7  -6  -5   10.08    0.64
  -7  -5  -5   27.80    0.93
  -7  -5  -5   25.49    1.13
  -7  -4  -5   37.23    1.16
  -7  -4  -5   36.30    1.18
   7   4   5   37.07    1.09
  -7  -3  -5   21.81    0.78
  -7  -3  -5   22.59    0.76
   7   3   5   23.92    0.72
   7   3   5   22.64    0.80
  -7  -2  -5    9.85    0.42
  -7  -2  -5    9.27    0.39
   7   2   5    9.06    0.45
   7   2   5    9.71    0.37
  -7  -1  -5   25.26    0.79
  -7  -1  -5   25.23    0.83
   7   1   5   24.04    0.78
   7   1   5   24.77    0.84
  -7   0  -5    8.51    0.37
  -7   0  -5    7.92    0.33
   7   0   5    7.76    0.33
   7   0   5    7.58    0.40
  -7   1  -5   25.44    0.80
  -7   1  -5   25.88    0.84
   7  -1   5   25.34    0.81
   7  -1   5   25.41    0.86
  -7   2  -5    9.22    0.34
  -7   2  -5    8.51    0.40
   7  -2   5    7.99    0.36
   7  -2   5    8.32    0.49
  -7   3  -5   24.21    0.74
   7  -3   5   23.90    0.78
   7  -3   5   23.76    0.84
   7  -4   5   37.24    1.16
   7  -4   5   36.85    1.22
   7  -5   5   26.37    1.00
   7  -5   5   27.81    0.91
   7  -6   5   11.90    0.73
   7  -6   5   11.39    0.81
  -8  -6  -5    0.65    0.35
  -8  -5  -5    1.05    0.29
  -8  -5  -5    1.06    0.32
  -8  -4  -5   -0.04    0.23
  -8  -4  -5    0.32    0.23
   8   4   5    0.03    0.14
  -8  -3  -5    2.35    0.26
   8   3   5    2.95    0.26
  -8  -2  -5   15.25    0.61
  -8  -2  -5   15.85    0.58
   8   2   5   15.28    0.67
   8   2   5   16.11    0.55
  -8  -1  -5    4.31    0.29
  -8  -1  -5    4.37    0.33
   8   1   5    4.40    0.28
   8   1   5    4.07    0.40
  -8   0  -5   -0.01    0.16
  -8   0  -5    0.08    0.14
   8   0   5    0.27    0.24
   8   0   5   -0.01    0.14
  -8   1  -5    4.28    0.28
  -8   1  -5    4.03    0.32
   8  -1   5    3.97    0.28
   8  -1   5    3.51    0.38
  -8   2  -5   15.28    0.67
  -8   2  -5   15.81    0.55
   8  -2   5   16.04    0.67
   8  -2   5   16.47    0.58
   8  -3   5    2.87    0.32
   8  -3   5    2.72    0.29
   8  -4   5    0.10    0.20
   8  -4   5   -0.12    0.31
   8  -5   5    0.78    0.39
   8  -5   5    1.46    0.27
   8  -6   5    0.37    0.49
   8  -6   5    0.37    0.33
  -9  -6  -5    0.30    0.43
  -9  -5  -5    4.04    0.41
  -9  -4  -5   16.42    0.73
  -9  -4  -5   16.67    0.74
   9   4   5   16.45    0.60
  -9  -3  -5    3.53    0.42
  -9  -3  -5    3.96    0.43
   9   3   5    3.65    0.33
  -9  -2  -5    0.38    0.22
  -9  -2  -5    0.38    0.22
   9   2   5    0.32    0.18
  -9  -1  -5    0.08    0.19
  -9  -1  -5   -0.12    0.20
   9   1   5    0.08    0.29
   9   1   5    0.07    0.17
  -9   0  -5    9.34    0.48
  -9   0  -5    8.49    0.43
   9   0   5    9.16    0.57
   9   0   5    9.17    0.43
  -9   1  -5    0.14    0.22
   9  -1   5   -0.01    0.17
   9  -1   5   -0.10    0.32
  -9   2  -5    0.95    0.25
  -9   2  -5    1.00    0.19
   9  -2   5    0.57    0.19
   9  -2   5    0.77    0.31
  -9   3  -5    3.76    0.30
   9  -3   5    3.94    0.37
   9  -3   5    3.56    0.40
   9  -4   5   15.46    0.83
   9  -4   5   16.20    0.67
   9  -5   5    4.40    0.52
   9  -5   5    4.24    0.55
 -10  -5  -5    3.25    0.53
 -10  -4  -5    0.04    0.34
  10   4   5    0.16    0.25
 -10  -3  -5   -0.30    0.29
  10   3   5    0.09    0.24
 -10  -2  -5    1.23    0.28
 -10  -2  -5    1.34    0.29
  10   2   5    1.81    0.25
 -10  -1  -5    1.03    0.25
 -10  -1  -5    0.76    0.27
  10   1   5    1.19    0.23
 -10   0  -5    0.10    0.23
 -10   0  -5    0.14    0.25
  10   0   5   -0.04    0.36
  10   0   5   -0.09    0.20
 -10   1  -5    1.23    0.26
 -10   1  -5    1.30    0.29
  10  -1   5    1.52    0.67
  10  -1   5    1.21    0.24
 -10   2  -5    1.03    0.31
 -10   2  -5    1.76    0.26
  10  -2   5    1.55    0.26
  10  -2   5    1.36    0.41
 -10   3  -5    0.18    0.21
  10  -3   5    0.17    0.43
  10  -3   5    0.25    0.27
  10  -4   5    0.23    0.52
  10  -4   5   -0.11    0.31
 -11  -4  -5    2.79    0.47
  11   4   5    2.32    0.36
 -11  -3  -5    8.01    0.67
  11   3   5    7.39    0.56
 -11  -2  -5    2.62    0.39
  11   2   5    2.53    0.32
 -11  -1  -5    4.11    0.53
  11   1   5    2.79    0.32
 -11   0  -5    0.16    0.32
  11   0   5    0.33    0.27
 -11   1  -5    3.38    0.40
 -11   1  -5    3.47    0.36
  11  -1   5    3.61    0.34
 -11   2  -5    3.33    0.34
 -11   2  -5    2.85    0.42
  11  -2   5    3.73    0.59
  11  -2   5    3.53    0.35
 -11   3  -5    8.02    0.48
  11  -3   5    8.64    0.61
  11  -3   5    7.77    0.80
  11  -4   5    2.45    0.95
 -12  -3  -5    1.07    0.48
  12   3   5    0.95    0.42
 -12  -2  -5   -0.16    0.42
  12   2   5    0.14    0.37
 -12  -1  -5    2.43    0.45
  12   1   5    2.35    0.38
 -12   0  -5    0.10    0.40
  12   0   5    0.01    0.34
 -12   1  -5    3.17    0.48
  12  -1   5    1.77    0.39
 -12   2  -5    0.21    0.39
 -12   2  -5    0.06    0.47
 -13  -2  -5    8.18    0.93
  13   2   5    7.87    0.84
 -13  -1  -5    1.74    0.54
  13   1   5    0.97    0.47
 -13   0  -5   37.28    1.47
 -13   1  -5    1.72    0.56
 -13   2  -5    8.36    0.99
  13  -1  -6    7.81    0.82
 -13   1   6    7.24    0.82
 -13   0   6   -0.20    0.45
 -13  -1   6    8.62    0.92
  13   2  -6    4.95    0.63
 -13  -2   6    5.56    0.60
  13   3  -6    1.86    0.52
 -13  -3   6    2.03    0.58
  12  -3  -6    9.59    0.99
  12  -3  -6    9.73    0.77
  12  -2  -6    9.03    0.64
  12  -2  -6    9.30    0.87
 -12   2   6    9.05    0.72
  12  -1  -6   61.64    2.07
  12  -1  -6   64.34    1.96
 -12   1   6   61.80    2.00
  12   0  -6    0.74    0.54
  12   0  -6    0.02    0.30
 -12   0   6    0.32    0.37
  12   1  -6   67.28    2.12
 -12  -1   6   68.68    2.17
 -12  -2   6    9.75    0.74
  12   3  -6    9.55    0.71
 -12  -3   6   10.33    0.79
  12   4  -6   10.14    0.82
 -12  -4   6   10.64    0.91
  11  -4  -6    4.77    0.48
  11  -4  -6    4.20    0.39
  11  -3  -6    0.51    0.39
  11  -3  -6    0.59    0.31
 -11   3   6    0.27    0.33
  11  -2  -6    1.41    0.28
  11  -2  -6    1.35    0.39
 -11   2   6    1.32    0.34
  11  -1  -6    4.46    0.44
  11  -1  -6    4.83    0.45
 -11   1   6    5.47    0.50
  11   0  -6    0.21    0.24
  11   0  -6    0.09    0.39
 -11   0   6    0.03    0.28
  11   1  -6    4.81    0.44
  11   1  -6    4.19    0.49
 -11  -1   6    4.74    0.51
 -11  -1   6    4.16    0.50
  11   2  -6    1.15    0.29
 -11  -2   6    1.04    0.33
  11   3  -6    0.46    0.30
 -11  -3   6    0.46    0.34
  11   4  -6    4.95    0.45
 -11  -4   6    3.92    0.47
  11   5  -6    2.93    0.45
 -11  -5   6    2.25    0.62
  10  -5  -6    2.04    0.36
  10  -5  -6    1.97    0.34
  10  -4  -6    0.67    0.31
  10  -4  -6    0.83    0.26
 -10   4   6   -0.11    0.30
  10  -3  -6    1.64    0.31
  10  -3  -6    1.02    0.23
 -10   3   6    1.43    0.27
  10  -2  -6   -0.07    0.27
  10  -2  -6    0.05    0.20
 -10   2   6    0.17    0.25
  10  -1  -6   15.31    0.70
  10  -1  -6   15.98    0.60
 -10   1   6   15.58    0.65
  10   0  -6    9.30    0.45
  10   0  -6   10.06    0.59
 -10   0   6    9.46    0.51
  10   1  -6   15.74    0.64
  10   1  -6   17.09    0.78
 -10  -1   6   16.97    0.69
 -10  -1   6   16.83    0.66
  10   2  -6    0.08    0.36
  10   2  -6    0.10    0.21
 -10  -2   6   -0.15    0.26
 -10  -2   6   -0.18    0.24
  10   3  -6    1.00    0.25
 -10  -3   6    1.59    0.49
 -10  -3   6    1.59    0.34
  10   4  -6    1.25    0.29
 -10  -4   6    0.83    0.33
  10   5  -6    2.30    0.36
 -10  -5   6    2.40    0.43
   9  -6  -6    0.07    0.30
   9  -5  -6    1.17    0.26
   9  -5  -6    1.28    0.28
   9  -4  -6    1.83    0.23
  -9   4   6    1.75    0.25
   9  -3  -6   18.68    0.66
   9  -3  -6   18.86    0.70
   9  -2  -6    0.67    0.17
   9  -2  -6    0.90    0.22
  -9   2   6    0.74    0.21
   9  -1  -6   10.72    0.51
   9  -1  -6   10.64    0.45
  -9   1   6   11.24    0.49
   9   0  -6   -0.05    0.22
   9   0  -6   -0.09    0.15
  -9   0   6    0.00    0.16
  -9   0   6   -0.13    0.18
   9   1  -6   10.57    0.44
   9   1  -6   10.01    0.54
  -9  -1   6   10.67    0.48
  -9  -1   6    9.08    0.45
   9   2  -6    0.37    0.18
  -9  -2   6    0.93    0.22
  -9  -2   6    0.61    0.21
   9   3  -6   18.62    0.67
  -9  -3   6   18.80    0.72
  -9  -3   6   16.78    0.87
   9   4  -6    1.55    0.28
  -9  -4   6    1.42    0.28
  -9  -4   6    1.46    0.33
   9   5  -6    1.35    0.28
   9   5  -6    1.13    0.32
  -9  -5   6    1.30    0.33
   9   6  -6    0.02    0.31
  -9  -6   6   -0.08    0.41
   8  -6  -6   12.86    0.56
   8  -5  -6    7.35    0.39
   8  -5  -6    7.32    0.39
   8  -4  -6    2.93    0.29
   8  -4  -6    2.61    0.27
   8  -3  -6   14.45    0.53
   8  -3  -6   14.65    0.56
  -8   3   6   16.51    0.58
   8  -2  -6   -0.06    0.16
   8  -2  -6   -0.08    0.12
  -8   2   6    0.08    0.15
   8  -1  -6    6.67    0.37
   8  -1  -6    7.18    0.32
  -8   1   6    7.35    0.35
   8   0  -6    2.52    0.29
   8   0  -6    2.22    0.22
  -8   0   6    2.02    0.20
  -8   0   6    1.95    0.23
   8   1  -6    6.83    0.40
   8   1  -6    6.92    0.33
  -8  -1   6    7.48    0.34
  -8  -1   6    6.50    0.36
   8   2  -6    0.08    0.14
   8   2  -6    0.07    0.22
  -8  -2   6    0.15    0.16
  -8  -2   6    0.03    0.16
   8   3  -6   15.22    0.56
  -8  -3   6   16.36    0.61
  -8  -3   6   14.95    0.61
   8   4  -6    2.89    0.32
   8   4  -6    2.82    0.36
  -8  -4   6    3.20    0.37
  -8  -4   6    2.74    0.34
   8   5  -6    7.51    0.46
   8   5  -6    7.45    0.43
  -8  -5   6    6.58    0.60
  -8  -5   6    7.70    0.51
  -8  -6   6   12.44    0.70
   7  -7  -6    0.27    0.25
   7  -5  -6    2.49    0.25
   7  -5  -6    3.12    0.26
   7  -4  -6    0.23    0.14
   7  -4  -6    0.29    0.13
   7  -3  -6   13.04    0.46
   7  -3  -6   13.57    0.48
  -7   3   6   14.11    0.48
   7  -2  -6    2.80    0.20
   7  -2  -6    2.91    0.24
  -7   2   6    3.08    0.23
   7  -1  -6   33.13    0.99
   7  -1  -6   32.71    1.02
  -7   1   6   32.16    1.01
   7   0  -6    0.01    0.14
   7   0  -6   -0.07    0.09
  -7   0   6    0.09    0.12
   7   1  -6   31.74    0.99
   7   1  -6   31.79    1.02
  -7  -1   6   33.48    1.02
  -7  -1   6   32.43    1.00
   7   2  -6    2.99    0.23
  -7  -2   6    2.74    0.24
  -7  -2   6    2.56    0.25
   7   3  -6   12.64    0.47
  -7  -3   6   11.90    0.50
  -7  -3   6   13.54    0.51
   7   4  -6    0.08    0.17
   7   4  -6    0.17    0.15
  -7  -4   6    0.25    0.28
  -7  -4   6   -0.03    0.17
   7   5  -6    2.72    0.32
   7   5  -6    3.22    0.31
  -7  -5   6    2.83    0.37
  -7  -5   6    2.87    0.38
  -7  -6   6    1.04    0.42
  -7  -6   6    1.09    0.30
  -7  -7   6    0.28    0.65
   6  -5  -6   14.18    0.47
   6  -4  -6    7.87    0.29
   6  -4  -6    7.78    0.31
   6  -3  -6   45.56    1.35
   6  -3  -6   45.93    1.37
  -6   3   6   46.78    1.36
   6  -2  -6   35.60    1.02
   6  -2  -6   34.76    1.03
  -6   2   6   31.68    1.03
   6  -1  -6   14.79    0.48
   6  -1  -6   14.39    0.50
  -6   1   6   14.89    0.49
   6   0  -6  132.18    3.85
   6   0  -6  133.89    3.83
  -6   0   6  131.98    3.85
   6   1  -6   14.63    0.53
   6   1  -6   15.34    0.50
  -6  -1   6   15.01    0.52
  -6  -1   6   15.54    0.51
   6   2  -6   33.59    1.04
  -6  -2   6   34.30    1.05
  -6  -2   6   34.63    1.06
   6   3  -6   47.87    1.39
   6   3  -6   46.67    1.40
  -6  -3   6   47.64    1.41
  -6  -3   6   43.75    1.42
   6   4  -6    7.46    0.35
   6   4  -6    7.73    0.33
  -6  -4   6    8.08    0.40
  -6  -4   6    7.56    0.38
   6   5  -6   14.79    0.52
   6   5  -6   14.52    0.51
  -6  -5   6   13.80    0.67
  -6  -6   6   69.95    2.20
  -6  -6   6   72.57    2.19
  -6  -7   6    3.58    0.39
   5  -4  -6   95.55    2.75
   5  -3  -6    1.15    0.12
   5  -3  -6    1.05    0.13
  -5   3   6    1.02    0.12
   5  -2  -6    7.48    0.27
   5  -2  -6    7.71    0.28
   5  -1  -6   32.32    0.97
   5  -1  -6   31.75    0.96
  -5   1   6   32.48    0.97
   5   0  -6    0.09    0.07
   5   0  -6    0.13    0.09
  -5   0   6    0.11    0.08
   5   1  -6   33.73    0.98
  -5  -1   6   32.50    0.98
  -5  -1   6   30.82    0.99
   5   2  -6    7.67    0.28
  -5  -2   6    7.10    0.29
  -5  -2   6    7.09    0.30
   5   3  -6    1.03    0.14
   5   3  -6    1.00    0.12
  -5  -3   6    0.83    0.12
   5   4  -6   95.45    2.74
   5   4  -6   94.82    2.73
  -5  -4   6   96.91    2.77
  -5  -4   6   89.13    2.77
   5   5  -6    7.91    0.31
  -5  -5   6    7.78    0.39
  -5  -5   6    7.48    0.43
  -5  -6   6   31.09    1.02
  -5  -6   6   29.49    1.05
  -5  -7   6    0.96    0.30
  -5  -7   6    0.90    0.43
   4  -2  -6   40.51    1.20
  -4   2   6   41.41    1.20
   4  -1  -6   -0.03    0.06
  -4   1   6   -0.08    0.06
   4   0  -6   59.06    1.69
  -4   0   6   56.57    1.69
   4   1  -6    0.05    0.06
  -4  -1   6    0.07    0.07
   4   2  -6   40.62    1.20
   4   2  -6   38.91    1.20
  -4  -2   6   40.23    1.20
  -4  -2   6   41.24    1.22
   4   3  -6   48.84    1.41
   4   3  -6   49.88    1.42
  -4  -3   6   46.62    1.43
  -4  -3   6   45.90    1.43
   4   4  -6   49.17    1.48
   4   4  -6   50.94    1.48
  -4  -4   6   50.34    1.52
   4   5  -6   23.80    0.71
   4   5  -6   22.86    0.71
  -4  -5   6   21.88    0.78
  -4  -5   6   24.38    0.79
  -4  -6   6   32.09    1.10
  -4  -6   6   34.00    1.08
  -4  -7   6    3.56    0.43
  -4  -7   6    3.20    0.47
  -4  -8   6    7.35    0.64
  -3   2   6   17.15    0.51
  -3   1   6    4.67    0.18
   3   0  -6    0.00    0.05
  -3   0   6   -0.01    0.05
   3   1  -6    4.49    0.18
  -3  -1   6    4.28    0.19
   3   2  -6   16.87    0.53
   3   2  -6   17.82    0.53
  -3  -2   6   16.10    0.53
  -3  -2   6   16.56    0.54
   3   3  -6   37.80    1.11
   3   3  -6   38.19    1.11
  -3  -3   6   36.65    1.12
  -3  -3   6   36.78    1.13
   3   4  -6    0.20    0.09
   3   4  -6    0.09    0.08
  -3  -4   6    0.06    0.12
  -3  -4   6    0.09    0.10
  -3  -5   6    0.17    0.13
  -3  -5   6    0.26    0.17
  -3  -6   6    0.01    0.17
  -3  -6   6    0.13    0.23
  -3  -7   6    2.72    0.28
  -3  -8   6    4.51    0.65
  -2   2   6    3.08    0.12
  -2   1   6  120.74    3.47
   2   1  -6  130.47    3.80
   2   1  -6  133.94    3.80
   2   2  -6    2.94    0.15
   2   2  -6    2.86    0.14
   2   3  -6   20.73    0.65
   2   3  -6   21.92    0.65
   2   4  -6    0.54    0.08
   2   4  -6    0.57    0.08
  -2  -4   6    0.67    0.10
  -2  -4   6    0.51    0.12
  -2  -5   6    4.68    0.26
  -2  -7   6    0.20    0.22
  -2  -8   6   -0.13    0.30
  -1   2   6   10.81    0.33
   1   0  -6   -0.02    0.04
   1   1  -6   78.09    2.26
   1   2  -6   10.83    0.37
   1   2  -6   11.58    0.36
  -1  -2   6   11.41    0.36
   1   3  -6   43.81    1.29
   1   3  -6   44.77    1.29
  -1  -3   6   43.24    1.30
   1   4  -6    2.48    0.13
   1   4  -6    2.40    0.13
  -1  -4   6    2.22    0.16
  -1  -5   6    0.05    0.11
  -1  -6   6    3.19    0.28
  -1  -7   6    1.88    0.24
  -1  -7   6    2.51    0.27
  -1  -8   6    5.80    0.51
   0  -4  -6    0.03    0.06
   0  -2  -6   15.12    0.44
   0   2   6   14.92    0.45
   0  -1  -6  119.59    3.36
   0   1   6  114.54    3.36
   0   0  -6    8.28    0.27
   0   0   6    8.44    0.27
   0   1  -6  114.33    3.29
   0   2  -6   14.51    0.45
   0   2  -6   13.92    0.44
   0  -2   6   14.30    0.45
   0   3  -6   32.01    0.95
   0   3  -6   31.62    0.95
   0  -3   6   33.13    0.97
   0   4  -6   -0.01    0.05
   0   4  -6   -0.01    0.06
   0  -4   6    0.02    0.08
   0  -5   6    0.38    0.12
   0  -6   6    5.43    0.32
   0  -7   6    9.30    0.48
   0  -7   6   10.29    0.46
   0  -8   6    4.91    0.49
   0  -8   6    4.71    0.56
  -1  -8  -6    5.16    0.45
  -1  -7  -6    2.41    0.27
  -1  -6  -6   19.39    0.60
  -1  -6  -6   18.94    0.60
  -1  -5  -6    1.92    0.15
  -1  -4  -6   80.75    2.34
  -1  -3  -6   13.08    0.39
   1   3   6   12.73    0.40
  -1  -2  -6   10.93    0.36
  -1  -2  -6   11.55    0.35
   1   2   6   11.67    0.36
  -1  -1  -6   11.28    0.34
   1   1   6   11.08    0.36
   1   1   6   10.71    0.33
  -1   0  -6    0.03    0.04
   1   0   6    0.01    0.04
   1   0   6   -0.06    0.06
  -1   1  -6   11.51    0.36
   1  -1   6   11.09    0.36
  -1   2  -6   10.99    0.36
   1  -2   6   11.68    0.37
  -1   3  -6   12.57    0.41
  -1   3  -6   13.24    0.40
   1  -3   6   12.60    0.42
   1  -4   6   78.00    2.27
   1  -5   6    1.92    0.19
   1  -6   6   18.71    0.64
   1  -7   6    2.57    0.27
   1  -8   6    4.82    0.57
   1  -8   6    5.49    0.48
  -2  -8  -6    2.94    0.35
  -2  -7  -6   -0.04    0.20
  -2  -6  -6   14.25    0.48
  -2  -6  -6   13.82    0.49
  -2  -5  -6   73.69    2.16
  -2  -5  -6   74.08    2.14
  -2  -4  -6   35.14    1.06
  -2  -4  -6   35.58    1.06
   2   4   6   35.16    1.04
  -2  -3  -6  210.38    6.06
  -2  -3  -6  211.54    6.08
   2   3   6  213.77    6.07
  -2  -2  -6   81.22    2.27
  -2  -2  -6   75.69    2.28
   2   2   6   79.01    2.28
  -2  -1  -6  199.78    5.82
  -2  -1  -6  203.13    5.81
   2   1   6  203.70    5.80
   2   1   6  204.77    5.82
   2   0   6   14.54    0.47
   2   0   6   14.36    0.45
  -2   1  -6  200.12    5.78
   2  -1   6  200.57    5.78
   2  -1   6  204.36    5.80
  -2   2  -6   80.01    2.29
   2  -2   6   78.71    2.30
  -2   3  -6  207.89    5.90
  -2   3  -6  206.57    5.91
   2  -3   6  203.89    5.92
   2  -4   6   34.45    1.04
   2  -5   6   71.76    2.11
   2  -6   6   14.61    0.54
   2  -7   6    0.05    0.33
   2  -7   6    0.16    0.24
   2  -8   6    3.56    0.41
   2  -8   6    2.79    0.67
  -3  -8  -6    3.52    0.41
  -3  -7  -6    0.19    0.20
  -3  -7  -6    0.13    0.23
  -3  -6  -6    0.21    0.16
  -3  -6  -6    0.11    0.16
  -3  -5  -6   14.30    0.51
  -3  -5  -6   14.85    0.49
  -3  -4  -6    0.38    0.09
  -3  -4  -6    0.45    0.11
   3   4   6    0.40    0.12
  -3  -3  -6   24.46    0.77
  -3  -3  -6   24.42    0.75
   3   3   6   25.63    0.77
  -3  -2  -6   45.39    1.37
  -3  -2  -6   46.43    1.39
   3   2   6   48.57    1.39
   3   2   6   47.15    1.36
  -3  -1  -6   42.79    1.33
  -3  -1  -6   45.31    1.32
   3   1   6   46.41    1.34
   3   1   6   45.46    1.31
  -3   0  -6   -0.01    0.07
  -3   0  -6    0.05    0.06
   3   0   6    0.07    0.08
   3   0   6    0.04    0.05
  -3   1  -6   44.19    1.30
   3  -1   6   44.03    1.32
   3  -1   6   44.73    1.30
  -3   2  -6   48.58    1.41
   3  -2   6   47.29    1.44
   3  -2   6   48.44    1.42
  -3   3  -6   24.59    0.75
   3  -3   6   25.68    0.77
   3  -3   6   25.26    0.80
   3  -4   6    0.44    0.10
   3  -5   6   15.11    0.58
   3  -5   6   14.27    0.63
   3  -6   6    0.47    0.18
   3  -6   6    0.07    0.25
   3  -7   6    0.23    0.35
   3  -7   6    0.09    0.24
  -4  -7  -6    3.71    0.46
  -4  -7  -6    4.01    0.40
  -4  -6  -6    3.17    0.32
  -4  -6  -6    3.53    0.32
  -4  -5  -6    7.92    0.34
  -4  -5  -6    7.66    0.36
   4   5   6    8.14    0.37
  -4  -4  -6    0.95    0.12
  -4  -4  -6    0.90    0.14
   4   4   6    1.15    0.16
  -4  -3  -6   28.71    0.90
  -4  -3  -6   28.27    0.88
   4   3   6   30.00    0.90
  -4  -2  -6   22.58    0.68
  -4  -2  -6   22.16    0.70
   4   2   6   21.68    0.70
   4   2   6   21.30    0.66
  -4  -1  -6    0.92    0.11
  -4  -1  -6    1.10    0.12
   4   1   6    1.41    0.11
   4   1   6    1.60    0.17
  -4   0  -6  187.34    5.43
  -4   0  -6  185.43    5.45
   4   0   6  189.90    5.43
   4   0   6  193.22    5.45
  -4   1  -6    1.25    0.12
   4  -1   6    1.48    0.18
   4  -1   6    1.56    0.12
  -4   2  -6   21.38    0.67
   4  -2   6   21.92    0.68
   4  -2   6   22.07    0.71
  -4   3  -6   28.24    0.85
   4  -3   6   27.41    0.90
   4  -3   6   29.85    0.87
   4  -4   6    1.49    0.19
   4  -4   6    0.87    0.13
   4  -5   6    8.05    0.44
   4  -5   6    8.31    0.36
   4  -6   6    3.60    0.44
   4  -6   6    3.21    0.32
   4  -7   6    3.62    0.42
   4  -7   6    3.31    0.33
  -5  -7  -6    0.30    0.28
  -5  -7  -6    0.30    0.35
  -5  -6  -6   -0.12    0.21
  -5  -6  -6    0.00    0.23
  -5  -5  -6    0.18    0.17
  -5  -5  -6    0.04    0.17
  -5  -4  -6   11.76    0.44
  -5  -4  -6   11.53    0.46
   5   4   6   12.25    0.48
  -5  -3  -6   25.48    0.80
  -5  -3  -6   24.73    0.82
   5   3   6   26.24    0.76
   5   3   6   26.07    0.83
  -5  -2  -6    8.31    0.34
  -5  -2  -6    8.60    0.32
   5   2   6    8.04    0.30
   5   2   6    8.51    0.36
  -5  -1  -6   26.60    0.85
  -5  -1  -6   27.53    0.83
   5   1   6   27.58    0.82
   5   1   6   26.62    0.86
  -5   0  -6   -0.05    0.08
  -5   0  -6    0.05    0.10
   5   0   6    0.02    0.12
   5   0   6    0.02    0.07
  -5   1  -6   27.12    0.87
  -5   1  -6   28.80    0.84
   5  -1   6   26.56    0.88
   5  -1   6   28.29    0.85
  -5   2  -6    8.72    0.31
   5  -2   6    8.28    0.32
   5  -2   6    8.66    0.37
  -5   3  -6   25.06    0.79
   5  -3   6   27.08    0.87
   5  -3   6   26.98    0.82
   5  -4   6   11.81    0.51
   5  -4   6   11.51    0.44
   5  -5   6    0.08    0.24
   5  -5   6    0.20    0.16
   5  -6   6   -0.09    0.31
   5  -6   6    0.02    0.21
   5  -7   6    0.48    0.44
   5  -7   6    0.16    0.31
  -6  -7  -6    0.36    0.33
  -6  -7  -6    0.17    0.44
  -6  -6  -6    0.38    0.29
  -6  -6  -6    0.15    0.26
  -6  -5  -6    8.79    0.46
  -6  -5  -6    9.44    0.46
  -6  -4  -6   24.35    0.83
  -6  -4  -6   25.69    0.80
   6   4   6   23.44    0.84
  -6  -3  -6   -0.02    0.13
  -6  -3  -6    0.07    0.14
   6   3   6    0.04    0.09
   6   3   6    0.03    0.24
  -6  -2  -6    1.02    0.15
  -6  -2  -6    1.19    0.14
   6   2   6    1.01    0.12
   6   2   6    1.02    0.18
  -6  -1  -6    5.70    0.29
  -6  -1  -6    5.47    0.26
   6   1   6    4.65    0.24
   6   1   6    5.20    0.32
  -6   0  -6    8.63    0.37
  -6   0  -6    8.34    0.33
   6   0   6    9.26    0.34
   6   0   6    9.10    0.40
  -6   1  -6    5.05    0.24
   6  -1   6    5.44    0.25
   6  -1   6    4.87    0.32
  -6   2  -6    1.31    0.13
   6  -2   6    0.94    0.19
   6  -2   6    0.95    0.13
  -6   3  -6    0.15    0.11
   6  -3   6   -0.02    0.19
   6  -4   6   23.90    0.80
   6  -4   6   25.27    0.87
   6  -5   6    9.62    0.56
   6  -5   6    9.06    0.43
   6  -6   6    0.34    0.25
   6  -6   6    0.28    0.38
   6  -7   6    0.41    0.36
   6  -7   6    0.12    0.55
  -7  -7  -6    0.03    0.38
  -7  -6  -6    1.47    0.32
  -7  -5  -6    3.01    0.37
  -7  -5  -6    2.55    0.30
  -7  -4  -6    6.43    0.41
  -7  -4  -6    6.35    0.39
  -7  -3  -6    5.99    0.38
  -7  -3  -6    8.33    0.37
   7   3   6    7.15    0.31
   7   3   6    6.77    0.46
  -7  -2  -6    3.10    0.28
  -7  -2  -6    2.49    0.25
   7   2   6    2.58    0.22
  -7  -1  -6   -0.01    0.15
  -7  -1  -6    0.02    0.12
   7   1   6    0.13    0.19
   7   1   6   -0.11    0.11
  -7   0  -6   -0.09    0.12
  -7   0  -6   -0.12    0.14
   7   0   6    0.03    0.11
   7   0   6    0.08    0.18
  -7   1  -6    0.12    0.12
  -7   1  -6    0.18    0.15
   7  -1   6    0.04    0.12
   7  -1   6   -0.05    0.19
  -7   2  -6    2.63    0.22
   7  -2   6    2.60    0.24
   7  -2   6    3.05    0.35
  -7   3  -6    7.20    0.31
   7  -3   6    6.28    0.53
   7  -3   6    6.87    0.34
   7  -4   6    6.89    0.38
   7  -4   6    7.20    0.52
   7  -5   6    2.70    0.27
   7  -5   6    3.38    0.39
   7  -6   6    1.41    0.46
   7  -6   6    1.36    0.31
  -8  -6  -6    1.88    0.39
  -8  -5  -6    1.47    0.31
  -8  -5  -6    1.40    0.34
  -8  -4  -6   34.62    1.14
  -8  -4  -6   35.74    1.17
   8   4   6   33.72    1.04
  -8  -3  -6    1.59    0.24
  -8  -3  -6    1.97    0.25
   8   3   6    1.61    0.19
  -8  -2  -6   46.21    1.48
  -8  -2  -6   48.38    1.52
   8   2   6   47.91    1.42
   8   2   6   45.24    1.49
  -8  -1  -6    3.63    0.30
  -8  -1  -6    3.95    0.34
   8   1   6    4.74    0.29
  -8   0  -6   14.15    0.58
  -8   0  -6   15.08    0.54
   8   0   6   15.24    0.63
   8   0   6   13.80    0.57
  -8   1  -6    4.19    0.29
  -8   1  -6    4.39    0.35
   8  -1   6    3.85    0.29
   8  -1   6    4.62    0.42
  -8   2  -6   48.00    1.51
  -8   2  -6   48.90    1.45
   8  -2   6   47.83    1.47
   8  -2   6   48.04    1.53
  -8   3  -6    1.70    0.18
   8  -3   6    1.55    0.21
   8  -3   6    1.36    0.31
   8  -4   6   35.01    1.16
   8  -4   6   36.75    1.26
   8  -5   6    1.21    0.44
   8  -6   6    1.76    0.64
  -9  -6  -6    0.64    0.42
  -9  -5  -6    7.77    0.62
  -9  -4  -6    1.20    0.33
  -9  -4  -6    0.94    0.30
  -9  -3  -6    1.00    0.26
  -9  -3  -6    0.97    0.28
   9   3   6    1.06    0.21
  -9  -2  -6    2.20    0.28
   9   2   6    2.24    0.22
  -9  -1  -6    2.89    0.34
  -9  -1  -6    4.10    0.40
   9   1   6    3.14    0.36
   9   1   6    3.21    0.31
  -9   0  -6    0.08    0.20
  -9   0  -6   -0.02    0.22
   9   0   6    0.16    0.18
   9   0   6   -0.18    0.30
  -9   1  -6    3.80    0.40
  -9   1  -6    3.39    0.34
   9  -1   6    3.50    0.33
   9  -1   6    3.35    0.37
  -9   2  -6    2.94    0.31
   9  -2   6    2.25    0.45
   9  -2   6    2.63    0.34
  -9   3  -6    1.08    0.21
   9  -3   6    1.14    0.24
   9  -3   6    1.49    0.40
   9  -4   6    0.79    0.42
   9  -4   6    0.90    0.46
   9  -5   6    7.91    0.92
   9  -5   6    7.73    0.60
 -10  -5  -6    7.16    0.72
 -10  -4  -6    2.39    0.39
  10   4   6    2.24    0.28
 -10  -3  -6    0.04    0.30
  10   3   6    0.14    0.25
 -10  -2  -6   16.21    0.85
 -10  -2  -6   14.96    0.72
  10   2   6   16.38    0.64
 -10  -1  -6   45.56    1.50
 -10  -1  -6   46.13    1.45
  10   1   6   45.59    1.43
 -10   0  -6   54.25    1.69
 -10   0  -6   56.11    1.75
  10   0   6   53.95    1.69
 -10   1  -6   45.32    1.47
 -10   1  -6   44.95    1.40
  10  -1   6   42.86    1.54
  10  -1   6   45.48    1.41
 -10   2  -6   16.36    0.66
 -10   2  -6   17.62    0.76
  10  -2   6   15.19    0.94
  10  -2   6   16.43    0.68
 -10   3  -6   -0.15    0.24
  10  -3   6    0.06    0.48
  10  -3   6    0.17    0.28
  10  -4   6    1.71    0.58
  10  -4   6    1.75    0.35
 -11  -4  -6    0.31    0.53
  11   4   6    0.17    0.34
 -11  -3  -6    1.23    0.40
  11   3   6    1.78    0.34
 -11  -2  -6    8.74    0.66
  11   2   6    8.95    0.57
 -11  -1  -6    1.68    0.37
  11   1   6    1.70    0.31
 -11   0  -6    0.07    0.33
  11   0   6    0.05    0.29
 -11   1  -6    1.19    0.36
  11  -1   6    1.89    0.40
 -11   2  -6    8.52    0.58
 -11   2  -6    9.18    0.70
  11  -2   6    8.27    0.59
  11  -2   6    7.87    1.00
 -11   3  -6    1.61    0.35
  11  -3   6    1.76    0.69
 -12  -3  -6    0.67    0.50
  12   3   6    1.04    0.43
 -12  -2  -6    1.61    0.47
  12   2   6    2.05    0.42
 -12  -1  -6    2.31    0.47
  12   1   6    2.63    0.47
 -12   0  -6    9.85    0.77
  12   0   6    8.83    0.66
 -12   1  -6    2.12    0.49
  12  -1   6    1.79    0.40
 -12   2  -6    2.92    0.52
 -12   3  -6    0.81    0.37
 -13  -1  -6    0.00    0.55
  13   1   6   -0.08    0.56
 -13   0  -6   -0.42    0.54
 -13   1  -6    0.21    0.56
 -13   2   7    0.07    0.54
  13  -1  -7    5.28    0.80
 -13   1   7    5.04    0.57
 -13   0   7    0.34    0.49
 -13  -2   7    1.27    0.53
  12  -3  -7    0.60    0.64
 -12   3   7   -0.21    0.45
  12  -2  -7    1.97    0.54
  12  -2  -7    2.64    0.38
  12  -1  -7    4.86    0.59
  12  -1  -7    6.09    0.57
 -12   1   7    5.74    0.63
  12   0  -7    0.17    0.55
  12   0  -7    0.19    0.31
 -12   0   7    0.04    0.37
  12   1  -7    5.43    0.58
 -12  -1   7    5.81    0.67
  12   2  -7    1.84    0.38
 -12  -2   7    1.87    0.43
  12   3  -7    0.52    0.42
 -12  -3   7    0.89    0.45
  12   4  -7   -0.29    0.46
 -12  -4   7    0.07    0.50
  11  -4  -7    8.38    0.61
  11  -4  -7    7.45    0.70
  11  -3  -7    1.17    0.41
 -11   3   7    0.02    0.33
  11  -2  -7    4.97    0.46
  11  -2  -7    4.85    0.46
 -11   2   7    4.87    0.53
  11  -1  -7   25.01    1.05
  11  -1  -7   26.43    0.92
 -11   1   7   26.71    1.06
  11   0  -7   -0.34    0.40
  11   0  -7    0.04    0.24
 -11   0   7    0.00    0.28
  11   1  -7   25.26    0.93
  11   1  -7   27.91    1.12
 -11  -1   7   26.92    0.99
 -11  -1   7   24.97    0.96
  11   2  -7    4.59    0.49
 -11  -2   7    5.71    0.57
  11   3  -7    1.21    0.32
 -11  -3   7    1.05    0.37
  11   4  -7    8.70    0.65
 -11  -4   7    7.29    0.75
  11   5  -7    0.04    0.45
 -11  -5   7   -0.16    0.88
  10  -5  -7    0.38    0.34
  10  -5  -7    0.71    0.40
  10  -4  -7    0.45    0.26
  10  -4  -7    0.56    0.31
 -10   4   7    0.06    0.30
  10  -3  -7    9.11    0.49
  10  -3  -7    8.91    0.56
  10  -2  -7    7.03    0.52
  10  -2  -7    6.65    0.43
 -10   2   7    7.30    0.47
  10  -1  -7    3.39    0.35
  10  -1  -7    3.74    0.36
 -10   1   7    3.74    0.40
  10   0  -7   -0.08    0.19
  10   0  -7   -0.33    0.30
 -10   0   7   -0.10    0.22
  10   1  -7    3.99    0.38
  10   1  -7    3.59    0.40
 -10  -1   7    4.13    0.41
 -10  -1   7    3.80    0.42
  10   2  -7    6.62    0.44
 -10  -2   7    6.87    0.51
 -10  -2   7    7.19    0.50
  10   3  -7    8.59    0.51
  10   4  -7    0.55    0.29
 -10  -4   7    0.64    0.34
  10   5  -7    0.74    0.34
 -10  -5   7    0.27    0.40
   9  -6  -7   19.75    0.80
   9  -5  -7    7.85    0.48
   9  -5  -7    8.08    0.48
   9  -4  -7    3.07    0.36
   9  -4  -7    4.54    0.39
  -9   4   7    4.01    0.37
   9  -3  -7    0.42    0.18
   9  -3  -7    0.41    0.23
   9  -2  -7    0.29    0.17
   9  -2  -7    0.27    0.23
  -9   2   7    0.13    0.19
   9  -1  -7   75.52    2.26
   9  -1  -7   74.02    2.23
  -9   1   7   76.30    2.26
   9   0  -7   20.30    0.80
   9   0  -7   21.16    0.73
  -9   0   7   23.92    0.78
   9   1  -7   73.82    2.29
   9   1  -7   74.10    2.23
  -9  -1   7   73.60    2.22
  -9  -1   7   77.92    2.26
   9   2  -7    0.09    0.18
  -9  -2   7    0.20    0.22
  -9  -2   7    0.23    0.21
   9   3  -7    0.47    0.21
  -9  -3   7    0.51    0.24
  -9  -3   7   -0.02    0.25
   9   4  -7    3.27    0.41
   9   4  -7    4.06    0.47
  -9  -4   7    4.75    0.47
  -9  -4   7    4.39    0.47
   9   5  -7    7.45    0.57
   9   5  -7    7.86    0.52
  -9  -5   7    7.51    0.61
   9   6  -7   19.85    0.91
  -9  -6   7   22.27    1.16
   8  -6  -7   15.27    0.61
   8  -5  -7    3.59    0.34
   8  -4  -7   23.52    0.79
   8  -4  -7   24.63    0.78
   8  -3  -7    4.35    0.32
  -8   3   7    4.07    0.30
   8  -2  -7   15.45    0.57
   8  -2  -7   15.29    0.55
  -8   2   7   15.03    0.56
   8  -1  -7    0.34    0.17
   8  -1  -7    0.14    0.13
  -8   1   7    0.54    0.16
   8   0  -7    0.05    0.18
   8   0  -7   -0.05    0.15
  -8   0   7   -0.09    0.14
   8   1  -7    0.09    0.21
  -8  -1   7    0.16    0.16
  -8  -1   7    0.11    0.15
  -8  -2   7   14.99    0.57
  -8  -2   7   15.27    0.59
   8   3  -7    3.79    0.31
  -8  -3   7    4.11    0.36
  -8  -3   7    4.04    0.36
   8   4  -7   23.79    0.82
   8   4  -7   25.13    0.84
  -8  -4   7   25.19    0.89
  -8  -4   7   22.97    0.94
   8   5  -7    4.00    0.46
   8   5  -7    3.76    0.38
  -8  -5   7    3.38    0.35
   7  -5  -7   10.30    0.41
   7  -4  -7    4.92    0.27
   7  -4  -7    4.64    0.28
   7  -3  -7   19.60    0.65
  -7   3   7   20.72    0.65
   7  -2  -7    4.83    0.25
   7  -2  -7    4.99    0.28
  -7   2   7    4.39    0.27
   7  -1  -7   10.35    0.41
   7  -1  -7    9.85    0.38
  -7   1   7   10.12    0.40
   7   0  -7   17.19    0.58
   7   0  -7   18.48    0.61
  -7   0   7   16.89    0.60
   7   1  -7   10.07    0.39
  -7  -1   7    9.93    0.39
  -7  -1   7   10.30    0.42
   7   2  -7    4.74    0.27
  -7  -2   7    4.47    0.29
  -7  -2   7    4.47    0.29
   7   3  -7   19.91    0.69
   7   3  -7   21.22    0.69
  -7  -3   7   20.37    0.72
  -7  -3   7   19.69    0.70
   7   4  -7    4.37    0.31
  -7  -4   7    3.83    0.35
  -7  -4   7    4.67    0.39
   7   5  -7    9.98    0.45
  -7  -5   7   11.66    0.54
  -7  -5   7    9.27    0.58
  -7  -6   7    2.75    0.34
  -7  -7   7    0.23    0.38
   6  -4  -7    4.65    0.23
   6  -3  -7    5.78    0.25
   6  -3  -7    4.91    0.23
  -6   3   7    5.61    0.24
   6  -2  -7    1.28    0.13
   6  -2  -7    1.06    0.11
   6  -1  -7   21.49    0.67
   6  -1  -7   19.92    0.65
  -6   1   7   21.42    0.67
   6   0  -7    0.13    0.12
   6   0  -7    0.12    0.09
  -6   0   7   -0.02    0.10
   6   1  -7   20.63    0.65
  -6  -1   7   20.36    0.67
   6   2  -7    1.09    0.13
  -6  -2   7    1.08    0.14
  -6  -2   7    1.24    0.15
   6   3  -7    5.23    0.29
   6   3  -7    4.93    0.27
  -6  -3   7    5.81    0.31
  -6  -3   7    5.63    0.32
   6   4  -7    4.55    0.29
   6   4  -7    4.30    0.28
  -6  -4   7    5.03    0.35
  -6  -4   7    4.59    0.32
   6   5  -7    0.56    0.18
   6   5  -7    0.40    0.16
  -6  -5   7    0.65    0.21
  -6  -5   7    0.36    0.25
  -6  -6   7    2.85    0.40
  -6  -6   7    3.79    0.43
  -6  -7   7    0.18    0.34
   5  -3  -7    0.05    0.08
  -5   3   7    0.09    0.08
   5  -2  -7   10.09    0.34
   5  -1  -7  127.45    3.60
  -5   1   7  122.50    3.61
   5   0  -7  110.05    3.19
  -5   0   7  110.45    3.20
   5   1  -7  123.49    3.55
  -5  -1   7  122.21    3.57
   5   2  -7    9.71    0.36
  -5  -2   7   10.47    0.39
  -5  -2   7   10.08    0.37
   5   3  -7    0.09    0.11
   5   3  -7    0.30    0.10
  -5  -3   7    0.04    0.11
  -5  -3   7    0.17    0.13
   5   4  -7    4.14    0.25
   5   4  -7    3.38    0.25
  -5  -4   7    4.09    0.28
  -5  -4   7    4.22    0.32
   5   5  -7    2.08    0.23
   5   5  -7    2.10    0.23
  -5  -5   7    1.97    0.22
  -5  -5   7    2.21    0.26
  -5  -6   7    4.23    0.40
  -5  -6   7    4.54    0.50
  -5  -7   7    2.83    0.35
  -4   2   7    1.80    0.13
   4  -1  -7   13.63    0.43
  -4   1   7   13.78    0.44
   4   0  -7   -0.01    0.06
  -4   0   7    0.05    0.07
   4   1  -7   13.47    0.44
  -4  -1   7   13.73    0.46
   4   2  -7    1.73    0.15
   4   2  -7    1.69    0.15
  -4  -2   7    1.38    0.16
   4   3  -7   76.52    2.17
   4   3  -7   73.02    2.17
  -4  -3   7   74.50    2.19
  -4  -3   7   72.84    2.18
   4   4  -7    2.11    0.19
   4   4  -7    1.98    0.19
  -4  -4   7    2.13    0.19
  -4  -4   7    1.89    0.22
   4   5  -7    1.46    0.14
   4   5  -7    1.23    0.13
  -4  -5   7    1.16    0.18
  -4  -5   7    1.30    0.22
  -4  -6   7    2.08    0.40
  -4  -6   7    2.15    0.24
  -4  -7   7    0.90    0.28
  -4  -8   7    0.49    0.38
  -3   2   7  145.73    4.18
  -3   1   7  128.10    3.68
  -3   0   7  112.56    3.25
   3   1  -7  126.11    3.68
   3   1  -7  127.89    3.68
  -3  -1   7  129.47    3.69
   3   2  -7  140.08    4.12
   3   2  -7  146.31    4.13
   3   3  -7    6.55    0.26
   3   3  -7    6.59    0.26
  -3  -3   7    7.04    0.28
   3   4  -7   29.58    0.91
   3   4  -7   30.75    0.92
  -3  -4   7   30.67    0.95
   3   5  -7    0.46    0.10
   3   5  -7    0.38    0.10
  -3  -5   7    0.37    0.15
  -3  -6   7    3.67    0.33
  -3  -7   7    3.27    0.42
  -3  -8   7    4.31    0.57
  -2   2   7    0.59    0.07
   2   1  -7  121.89    3.45
   2   1  -7  117.89    3.45
   2   2  -7    0.38    0.07
   2   2  -7    0.59    0.08
   2   3  -7    4.78    0.20
   2   3  -7    4.47    0.20
   2   4  -7   14.90    0.48
   2   4  -7   14.63    0.47
  -2  -4   7   15.04    0.50
  -2  -6   7    3.55    0.30
  -2  -7   7    2.42    0.28
  -1   2   7  250.19    7.15
   1  -1  -7   29.97    0.89
   1   0  -7  116.89    3.36
   1   1  -7   31.77    0.95
  -1  -1   7   32.46    0.95
   1   2  -7  250.19    7.15
   1   2  -7  248.36    7.15
  -1  -2   7  249.92    7.15
   1   3  -7    1.31    0.13
   1   3  -7    1.27    0.12
  -1  -3   7    1.41    0.13
   1   4  -7  178.80    5.19
   1   4  -7  184.97    5.19
  -1  -4   7  179.01    5.21
  -1  -5   7    0.19    0.15
  -1  -6   7    2.04    0.21
  -1  -7   7   -0.05    0.25
  -1  -7   7    0.17    0.21
  -1  -8   7    6.03    0.54
   0  -2  -7    6.19    0.20
   0   2   7    5.93    0.21
   0  -1  -7  152.90    4.35
   0   1   7  151.07    4.36
   0   0  -7    0.03    0.04
   0   0   7   -0.03    0.04
   0   1  -7  153.44    4.41
   0  -1   7  153.77    4.41
   0   2  -7    6.11    0.23
   0  -2   7    6.32    0.23
   0   3  -7    4.24    0.28
   0   3  -7    5.75    0.21
   0  -3   7    5.68    0.22
   0   4  -7   24.94    0.74
   0   4  -7   25.42    0.74
   0  -4   7   23.76    0.77
   0  -6   7    3.29    0.29
   0  -7   7    0.19    0.24
   0  -8   7    6.32    0.52
  -1  -8  -7    0.36    0.30
  -1  -5  -7    7.35    0.28
  -1  -5  -7    7.28    0.26
  -1  -4  -7    5.85    0.23
  -1  -3  -7    5.17    0.20
  -1  -3  -7    4.92    0.18
   1   3   7    5.12    0.21
   1   2   7    0.03    0.07
  -1  -1  -7   49.60    1.41
   1   1   7   47.16    1.42
   1   1   7   48.73    1.40
   1   0   7    3.61    0.15
   1   0   7    3.98    0.18
   1  -1   7   49.02    1.43
  -1   2  -7    0.06    0.06
   1  -2   7    0.06    0.06
  -1   3  -7    5.55    0.22
  -1   3  -7    5.28    0.21
   1  -3   7    5.11    0.22
  -1   4  -7    6.23    0.23
  -1   4  -7    5.88    0.22
   1  -4   7    6.28    0.26
   1  -5   7    6.80    0.47
   1  -6   7    0.42    0.17
   1  -7   7    0.11    0.25
   1  -8   7    0.94    0.31
  -2  -7  -7    0.26    0.21
  -2  -7  -7    0.45    0.18
  -2  -6  -7    0.11    0.14
  -2  -6  -7    0.26    0.14
  -2  -5  -7    2.56    0.20
  -2  -5  -7    2.45    0.18
  -2  -4  -7    0.51    0.09
  -2  -4  -7    0.55    0.10
   2   4   7    0.40    0.10
  -2  -3  -7   94.50    2.71
  -2  -3  -7   92.43    2.72
   2   3   7   94.94    2.72
  -2  -2  -7    5.17    0.22
  -2  -2  -7    4.92    0.20
   2   2   7    5.78    0.23
  -2  -1  -7   17.96    0.59
  -2  -1  -7   19.43    0.58
   2   1   7   19.61    0.60
   2   1   7   19.21    0.57
  -2   0  -7    0.03    0.05
   2   0   7    0.07    0.08
   2   0   7   -0.03    0.05
  -2   1  -7   18.60    0.57
   2  -1   7   18.65    0.60
   2  -1   7   18.85    0.58
  -2   2  -7    5.37    0.21
   2  -2   7    5.31    0.21
  -2   3  -7   90.73    2.69
  -2   3  -7   95.31    2.70
   2  -3   7   93.81    2.71
  -2   4  -7    0.43    0.08
  -2   4  -7    0.39    0.08
   2  -4   7    0.40    0.10
   2  -5   7    2.44    0.22
   2  -6   7    0.14    0.18
   2  -7   7    0.28    0.37
   2  -7   7    0.21    0.26
  -3  -8  -7    0.06    0.26
  -3  -7  -7    6.05    0.43
  -3  -7  -7    4.97    0.37
  -3  -6  -7    0.93    0.18
  -3  -6  -7    0.98    0.18
  -3  -5  -7   44.23    1.31
  -3  -5  -7   43.99    1.33
  -3  -4  -7   15.22    0.47
  -3  -4  -7   13.77    0.49
   3   4   7   13.53    0.48
  -3  -3  -7   61.30    1.80
  -3  -3  -7   61.16    1.78
   3   3   7   60.49    1.79
  -3  -2  -7   18.02    0.57
  -3  -2  -7   18.15    0.59
   3   2   7   18.54    0.59
   3   2   7   18.48    0.55
  -3  -1  -7    1.19    0.12
  -3  -1  -7    1.09    0.13
   3   1   7    1.54    0.11
   3   1   7    1.62    0.15
  -3   0  -7   26.22    0.79
   3   0   7   25.82    0.81
   3   0   7   26.47    0.79
  -3   1  -7    1.54    0.13
   3  -1   7    1.48    0.12
   3  -1   7    1.27    0.17
  -3   2  -7   17.92    0.56
   3  -2   7   17.29    0.56
   3  -2   7   18.22    0.60
  -3   3  -7   62.30    1.80
   3  -3   7   61.50    1.82
   3  -3   7   61.91    1.85
  -3   4  -7   13.88    0.44
  -3   4  -7   14.18    0.44
   3  -4   7   14.38    0.54
   3  -4   7   14.00    0.48
   3  -5   7   45.94    1.44
   3  -5   7   46.07    1.39
   3  -6   7    0.56    0.20
   3  -6   7    0.79    0.29
   3  -7   7    5.35    0.63
   3  -7   7    5.94    0.52
  -4  -7  -7    0.19    0.25
  -4  -7  -7    0.54    0.30
  -4  -6  -7    1.17    0.21
  -4  -6  -7    0.95    0.22
  -4  -5  -7    1.15    0.17
  -4  -5  -7    0.91    0.17
   4   5   7    1.40    0.20
  -4  -4  -7    0.80    0.14
  -4  -4  -7    0.99    0.14
   4   4   7    0.79    0.17
  -4  -3  -7    9.15    0.36
  -4  -3  -7    9.45    0.34
   4   3   7    9.13    0.37
  -4  -2  -7    0.49    0.09
  -4  -2  -7    0.59    0.11
   4   2   7    0.35    0.07
   4   2   7    0.55    0.13
  -4  -1  -7   18.01    0.59
  -4  -1  -7   18.14    0.56
   4   1   7   17.64    0.59
   4   1   7   17.30    0.55
  -4   0  -7   -0.08    0.07
   4   0   7   -0.05    0.07
   4   0   7    0.00    0.11
  -4   1  -7   18.45    0.58
   4  -1   7   18.90    0.62
   4  -1   7   18.58    0.59
  -4   2  -7    0.55    0.09
   4  -2   7    0.55    0.14
   4  -2   7    0.41    0.09
  -4   3  -7    8.55    0.31
   4  -3   7    9.30    0.40
   4  -3   7    8.64    0.33
   4  -4   7    1.08    0.17
   4  -4   7    0.77    0.19
   4  -5   7    0.89    0.17
   4  -5   7    0.71    0.25
   4  -6   7    1.01    0.32
   4  -6   7    0.81    0.21
   4  -7   7    0.32    0.29
   4  -7   7    0.58    0.42
  -5  -7  -7    7.07    0.52
  -5  -7  -7    6.41    0.61
  -5  -6  -7    3.67    0.38
  -5  -6  -7    3.32    0.40
  -5  -5  -7   45.88    1.57
  -5  -4  -7    3.69    0.26
  -5  -4  -7    3.96    0.28
   5   4   7    3.09    0.33
  -5  -3  -7   95.62    2.79
  -5  -3  -7   97.08    2.82
   5   3   7   95.45    2.75
   5   3   7   94.96    2.81
  -5  -2  -7    0.53    0.13
  -5  -2  -7    0.49    0.11
   5   2   7    0.45    0.15
   5   2   7    0.68    0.09
  -5  -1  -7   43.83    1.31
  -5  -1  -7   43.17    1.29
   5   1   7   43.08    1.32
   5   1   7   42.37    1.28
  -5   0  -7    5.94    0.25
  -5   0  -7    4.88    0.27
   5   0   7    5.83    0.24
   5   0   7    5.69    0.30
  -5   1  -7   42.30    1.29
   5  -1   7   43.98    1.30
   5  -1   7   44.00    1.34
  -5   2  -7    0.65    0.11
   5  -2   7    0.51    0.10
   5  -2   7    0.78    0.17
  -5   3  -7   99.03    2.88
   5  -3   7  102.08    2.94
   5  -3   7   97.74    2.90
   5  -4   7    3.41    0.26
   5  -4   7    3.96    0.37
   5  -5   7   46.07    1.44
   5  -5   7   48.05    1.50
   5  -6   7    3.28    0.38
   5  -6   7    4.31    0.56
   5  -7   7    6.86    0.78
   5  -7   7    7.40    0.57
  -6  -7  -7    1.36    0.36
  -6  -6  -7   11.72    0.58
  -6  -6  -7   10.79    0.68
  -6  -5  -7   12.07    0.53
  -6  -5  -7   11.82    0.54
  -6  -4  -7   31.29    0.99
  -6  -4  -7   31.08    1.02
  -6  -3  -7    5.29    0.32
  -6  -3  -7    5.36    0.30
   6   3   7    5.55    0.24
   6   3   7    5.01    0.38
  -6  -2  -7   10.74    0.39
  -6  -2  -7    9.61    0.42
   6   2   7    9.87    0.37
   6   2   7   10.43    0.46
  -6  -1  -7    2.02    0.20
  -6  -1  -7    1.93    0.23
   6   1   7    1.52    0.20
   6   1   7    2.04    0.18
  -6   0  -7    0.01    0.13
  -6   0  -7    0.06    0.11
   6   0   7    0.18    0.17
   6   0   7    0.10    0.10
  -6   1  -7    2.11    0.23
  -6   1  -7    1.99    0.19
   6  -1   7    1.68    0.22
   6  -1   7    2.10    0.19
  -6   2  -7   10.60    0.39
   6  -2   7   11.41    0.49
   6  -2   7   10.42    0.40
  -6   3  -7    5.23    0.26
   6  -3   7    5.61    0.29
   6  -4   7   29.64    1.03
   6  -4   7   30.63    0.96
   6  -5   7   11.87    0.64
   6  -5   7   11.24    0.50
   6  -6   7   12.65    0.79
  -7  -6  -7   10.33    0.61
  -7  -6  -7   10.21    0.68
  -7  -5  -7    2.26    0.29
  -7  -5  -7    2.14    0.31
  -7  -4  -7    6.12    0.41
  -7  -4  -7    6.19    0.41
  -7  -3  -7    4.17    0.34
  -7  -3  -7    4.61    0.33
   7   3   7    4.75    0.26
  -7  -2  -7    2.96    0.30
  -7  -2  -7    2.88    0.27
   7   2   7    3.14    0.24
   7   2   7    3.26    0.37
  -7  -1  -7   45.96    1.40
  -7  -1  -7   47.64    1.44
   7   1   7   45.65    1.45
   7   1   7   45.89    1.39
  -7   0  -7   26.47    0.90
  -7   0  -7   30.27    0.95
   7   0   7   29.28    1.01
   7   0   7   28.99    0.90
  -7   1  -7   47.50    1.48
  -7   1  -7   49.39    1.43
   7  -1   7   45.83    1.49
   7  -1   7   47.65    1.44
  -7   2  -7    3.02    0.25
   7  -2   7    2.81    0.29
   7  -2   7    2.93    0.26
  -7   3  -7    4.42    0.28
   7  -3   7    4.38    0.31
   7  -3   7    4.52    0.46
   7  -4   7    7.26    0.54
   7  -4   7    6.27    0.39
   7  -5   7    2.24    0.28
   7  -5   7    2.00    0.40
   7  -6   7   10.16    0.61
   7  -6   7   10.31    0.85
  -8  -5  -7   -0.05    0.34
  -8  -5  -7    0.03    0.29
  -8  -4  -7   -0.02    0.24
  -8  -4  -7    0.14    0.33
  -8  -3  -7   16.19    0.63
  -8  -3  -7   14.58    0.63
   8   3   7   15.92    0.56
  -8  -2  -7   15.75    0.59
  -8  -2  -7   14.61    0.62
   8   2   7   16.04    0.56
  -8  -1  -7    5.89    0.39
  -8  -1  -7    5.12    0.40
   8   1   7    5.72    0.32
   8   1   7    4.95    0.47
  -8   0  -7   -0.12    0.30
  -8   0  -7    0.10    0.19
   8   0   7   -0.06    0.15
   8   0   7    0.11    0.26
  -8   1  -7    6.07    0.40
  -8   1  -7    6.57    0.35
   8  -1   7    5.30    0.48
   8  -1   7    6.14    0.34
  -8   2  -7   16.93    0.60
   8  -2   7   17.18    0.62
   8  -2   7   16.31    0.73
  -8   3  -7   15.08    0.55
   8  -3   7   15.29    0.74
   8  -3   7   15.42    0.60
   8  -4   7    0.18    0.38
   8  -4   7    0.10    0.23
   8  -5   7    0.00    0.28
   8  -5   7   -0.24    0.47
  -9  -5  -7    0.29    0.35
  -9  -4  -7    0.22    0.30
   9   4   7    0.23    0.19
  -9  -3  -7    0.79    0.29
  -9  -3  -7    0.84    0.28
   9   3   7    1.06    0.22
  -9  -2  -7    5.43    0.43
   9   2   7    5.21    0.37
  -9  -1  -7    2.64    0.30
   9   1   7    3.20    0.33
  -9   0  -7   37.73    1.23
  -9   0  -7   38.47    1.27
   9   0   7   37.77    1.32
   9   0   7   40.92    1.23
  -9   1  -7    2.68    0.26
  -9   1  -7    3.14    0.41
   9  -1   7    2.48    0.25
  -9   2  -7    4.55    0.38
   9  -2   7    4.76    0.45
   9  -2   7    5.31    0.39
  -9   3  -7    1.53    0.24
   9  -3   7    1.03    0.25
   9  -4   7   -0.05    0.28
   9  -4   7    0.06    0.48
   9  -5   7    0.39    0.60
 -10  -5  -7    0.32    0.44
 -10  -4  -7    0.57    0.37
  10   4   7   -0.16    0.26
 -10  -3  -7    3.23    0.39
  10   3   7    3.60    0.45
 -10  -2  -7    3.87    0.51
  10   2   7    2.98    0.30
 -10  -1  -7    4.41    0.56
  10   1   7    4.67    0.42
 -10   0  -7    0.02    0.27
 -10   0  -7   -0.21    0.28
  10   0   7   -0.14    0.23
 -10   1  -7    4.68    0.46
 -10   1  -7    4.10    0.51
  10  -1   7    4.91    0.43
  10  -1   7    2.95    0.50
 -10   2  -7    3.99    0.46
  10  -2   7    3.79    0.44
  10  -2   7    4.08    0.53
 -10   3  -7    3.03    0.31
  10  -3   7    3.18    0.68
  10  -3   7    3.05    0.34
  10  -4   7    0.38    0.63
 -11  -4  -7    1.42    0.47
  11   4   7    0.17    0.35
 -11  -3  -7    1.86    0.43
  11   3   7    2.28    0.37
 -11  -2  -7   12.20    0.75
  11   2   7   12.35    0.65
 -11  -1  -7    1.15    0.37
  11   1   7    0.47    0.31
 -11   0  -7   20.70    0.96
  11   0   7   22.48    0.86
 -11   1  -7    0.30    0.37
  11  -1   7    1.13    0.33
 -11   2  -7   10.90    0.87
  11  -2   7   12.74    0.68
 -11   3  -7    2.04    0.45
  11  -3   7    2.60    0.86
 -12  -3  -7    2.29    0.54
  12   3   7    1.47    0.47
 -12  -2  -7    0.17    0.47
  12   2   7    0.35    0.41
 -12  -1  -7   -0.03    0.45
 -12   0  -7    0.10    0.45
  12   0   7    0.39    0.39
 -12   1  -7    0.00    0.46
 -12   3  -7    2.02    0.45
 -13   2   8    0.22    0.57
  13  -1  -8    1.45    0.81
 -13   1   8    0.84    0.53
 -13   0   8    0.23    0.50
 -13  -2   8    5.36    0.62
  12  -3  -8    3.83    0.63
  12  -2  -8    5.26    0.61
  12  -2  -8    4.08    0.59
  12  -1  -8   15.36    0.77
  12  -1  -8   18.02    1.04
 -12   1   8   15.45    0.85
  12   0  -8   18.09    1.11
  12   0  -8   18.38    0.81
 -12   0   8   16.98    0.88
  12   1  -8   16.11    0.78
 -12  -1   8   16.68    0.85
  12   2  -8    5.41    0.64
 -12  -2   8    6.00    0.73
  12   3  -8    4.21    0.47
 -12  -3   8    3.51    0.52
  12   4  -8    0.41    0.49
 -12  -4   8    0.39    0.52
  11  -4  -8    1.26    0.43
  11  -4  -8    1.19    0.36
 -11   4   8   -0.09    0.41
  11  -3  -8    0.18    0.40
  11  -3  -8    0.13    0.33
 -11   3   8   -0.01    0.34
  11  -2  -8    4.37    0.46
  11  -2  -8    4.21    0.48
 -11   2   8    4.41    0.53
  11  -1  -8    0.67    0.40
  11  -1  -8    0.33    0.27
  11   0  -8    0.00    0.26
  11   0  -8   -0.12    0.41
 -11   0   8   -0.19    0.29
  11   1  -8    0.25    0.27
 -11  -1   8    0.37    0.31
  11   2  -8    5.29    0.51
 -11  -2   8    4.67    0.58
  11   3  -8    0.20    0.32
 -11  -3   8    0.15    0.36
  11   4  -8    1.44    0.39
 -11  -4   8    1.38    0.45
  11   5  -8    9.87    0.80
 -11  -5   8   10.69    0.91
  10  -4  -8    0.19    0.31
  10  -4  -8    0.22    0.27
 -10   4   8   -0.07    0.30
  10  -3  -8    1.94    0.26
  10  -3  -8    1.97    0.33
  10  -2  -8    0.10    0.21
  10  -2  -8    0.02    0.30
 -10   2   8    0.12    0.25
  10  -1  -8    7.92    0.57
  10  -1  -8    8.77    0.45
 -10   1   8    8.32    0.51
  10   0  -8   15.24    0.71
  10   0  -8   14.04    0.59
 -10   0   8   13.79    0.64
  10   1  -8    7.98    0.46
 -10  -1   8    7.28    0.51
  10   2  -8    0.13    0.23
 -10  -2   8    0.03    0.29
 -10  -2   8    0.29    0.27
  10   3  -8    1.13    0.28
 -10  -3   8    2.00    0.37
  10   4  -8    0.28    0.30
 -10  -4   8    0.33    0.34
  10   5  -8    1.66    0.39
 -10  -5   8    1.75    0.43
   9  -6  -8    0.55    0.34
   9  -5  -8    1.60    0.28
   9  -4  -8    1.61    0.26
   9  -4  -8    1.56    0.23
  -9   4   8    1.52    0.24
   9  -3  -8    8.44    0.42
   9  -3  -8    8.55    0.47
  -9   3   8    7.99    0.44
   9  -2  -8    5.97    0.43
   9  -2  -8    6.08    0.36
  -9   2   8    6.05    0.39
   9  -1  -8    1.08    0.19
   9  -1  -8    1.56    0.26
  -9   1   8    1.15    0.21
   9   0  -8   -0.06    0.16
   9   0  -8    0.24    0.25
  -9   0   8    0.06    0.19
   9   1  -8    1.31    0.19
  -9  -1   8    1.04    0.22
   9   2  -8    5.54    0.39
  -9  -2   8    6.80    0.44
  -9  -2   8    6.26    0.43
   9   3  -8    8.70    0.47
  -9  -3   8    9.15    0.56
  -9  -3   8    9.38    0.53
   9   4  -8    1.56    0.31
   9   4  -8    1.24    0.27
  -9  -4   8    2.08    0.32
   9   5  -8    1.35    0.31
  -9  -5   8    1.81    0.37
   9   6  -8    0.52    0.39
   9   6  -8    0.31    0.34
  -9  -6   8    0.36    0.48
   8  -6  -8    5.37    0.45
   8  -5  -8   36.36    1.13
   8  -4  -8    1.29    0.19
   8  -3  -8   21.33    0.69
   8  -3  -8   20.64    0.71
  -8   3   8   20.00    0.70
   8  -2  -8   28.58    0.91
   8  -2  -8   27.69    0.89
  -8   2   8   27.85    0.91
   8  -1  -8    0.37    0.19
   8  -1  -8    0.62    0.15
  -8   1   8    0.75    0.17
   8   0  -8   64.02    1.94
   8   0  -8   65.70    1.97
  -8   0   8   66.28    1.96
   8   1  -8    0.32    0.15
  -8  -1   8    0.89    0.18
   8   2  -8   28.05    0.91
  -8  -2   8   28.67    0.97
  -8  -2   8   27.93    0.95
   8   3  -8   20.33    0.72
   8   3  -8   20.46    0.73
  -8  -3   8   21.50    0.76
  -8  -3   8   19.48    0.76
   8   4  -8    0.98    0.22
  -8  -4   8    1.07    0.30
  -8  -4   8    0.74    0.31
   8   5  -8   35.15    1.13
   8   5  -8   34.09    1.15
  -8  -5   8   35.69    1.21
   8   6  -8    6.48    0.52
  -8  -6   8    5.93    0.63
   7  -6  -8    0.17    0.26
   7  -5  -8    4.11    0.30
   7  -4  -8    8.95    0.36
   7  -3  -8    9.92    0.38
  -7   3   8   10.44    0.39
   7  -2  -8    0.70    0.15
   7  -2  -8    0.79    0.13
  -7   2   8    0.74    0.14
   7  -1  -8   21.38    0.70
   7  -1  -8   22.30    0.73
  -7   1   8   22.25    0.72
   7   0  -8    0.00    0.11
  -7   0   8    0.05    0.13
   7   1  -8   21.33    0.70
  -7  -1   8   21.72    0.73
   7   2  -8    0.69    0.14
  -7  -2   8    0.86    0.17
  -7  -2   8    0.54    0.16
   7   3  -8   10.88    0.44
   7   3  -8    9.98    0.43
  -7  -3   8    9.76    0.46
  -7  -3   8   10.25    0.46
   7   4  -8    8.75    0.40
   7   4  -8    7.93    0.42
  -7  -4   8    7.48    0.44
  -7  -4   8    8.04    0.48
   7   5  -8    4.38    0.36
   7   5  -8    3.52    0.37
  -7  -5   8    3.66    0.38
  -7  -5   8    4.04    0.43
   7   6  -8    0.03    0.22
   7   6  -8    0.16    0.23
  -7  -6   8    0.36    0.30
  -7  -7   8    1.09    0.42
   6  -5  -8   23.42    0.72
   6  -4  -8    4.00    0.22
   6  -3  -8   55.38    1.60
  -6   3   8   53.54    1.59
   6  -1  -8    1.60    0.17
  -6   1   8    1.76    0.19
   6   0  -8  132.04    3.82
  -6   0   8  131.75    3.83
   6   1  -8    1.70    0.18
  -6  -1   8    1.67    0.20
   6   2  -8   32.56    1.00
  -6  -2   8   32.37    1.02
   6   3  -8   55.05    1.62
   6   3  -8   52.91    1.61
  -6  -3   8   52.10    1.63
  -6  -3   8   55.68    1.64
   6   4  -8    3.43    0.29
   6   4  -8    3.16    0.28
  -6  -4   8    3.97    0.37
  -6  -4   8    2.74    0.30
   6   5  -8   23.82    0.75
   6   5  -8   22.13    0.76
  -6  -5   8   22.92    0.82
  -6  -5   8   22.26    0.85
  -6  -6   8    0.10    0.25
  -6  -6   8   -0.06    0.38
  -6  -7   8    7.65    0.71
  -5   3   8   15.31    0.47
   5  -2  -8    3.63    0.18
   5  -1  -8   21.68    0.66
  -5   1   8   20.79    0.67
   5   0  -8    0.03    0.08
  -5   0   8   -0.04    0.08
   5   1  -8   20.41    0.64
  -5  -1   8   20.17    0.66
   5   2  -8    3.39    0.22
   5   2  -8    3.41    0.21
  -5  -2   8    3.93    0.23
   5   3  -8   14.96    0.51
   5   3  -8   14.65    0.50
  -5  -3   8   14.50    0.53
   5   4  -8   -0.03    0.14
   5   4  -8    0.14    0.13
  -5  -4   8    0.07    0.18
  -5  -4   8    0.10    0.15
   5   5  -8   10.79    0.43
   5   5  -8   11.01    0.41
  -5  -5   8   11.28    0.57
  -5  -5   8    9.22    0.55
  -5  -6   8    0.12    0.23
  -5  -7   8    0.58    0.31
  -4   2   8   28.47    0.85
  -4   1   8   24.47    0.75
   4   0  -8   31.69    0.95
  -4   0   8   31.31    0.95
   4   1  -8   26.10    0.77
  -4  -1   8   24.13    0.78
   4   2  -8   27.64    0.85
   4   2  -8   26.95    0.85
  -4  -2   8   28.91    0.87
   4   3  -8   19.90    0.62
   4   3  -8   19.13    0.62
  -4  -3   8   18.51    0.64
   4   4  -8   11.47    0.42
   4   4  -8   11.39    0.42
  -4  -4   8   12.00    0.46
   4   5  -8    4.56    0.26
   4   5  -8    4.25    0.25
  -4  -5   8    4.59    0.32
  -4  -6   8   36.45    1.19
  -4  -7   8    9.32    0.56
  -3   2   8   14.24    0.44
  -3   1   8    8.79    0.30
  -3   0   8    0.15    0.07
   3   1  -8    8.72    0.31
   3   1  -8    9.16    0.32
   3   2  -8   13.69    0.45
   3   3  -8    8.30    0.32
   3   3  -8    8.60    0.32
   3   4  -8   34.72    1.04
   3   4  -8   34.57    1.03
  -3  -4   8   32.99    1.06
   3   5  -8    4.30    0.23
   3   5  -8    4.09    0.23
  -3  -5   8    4.36    0.29
  -3  -6   8    6.16    0.39
  -3  -7   8    0.16    0.27
  -3  -8   8    8.72    0.66
  -2   2   8    9.77    0.31
   2   0  -8   37.70    1.11
   2   1  -8    0.15    0.06
   2   2  -8    9.07    0.33
   2   2  -8    9.64    0.33
   2   3  -8   33.97    1.03
   2   3  -8   34.82    1.03
   2   4  -8   19.37    0.61
   2   4  -8   19.20    0.60
  -2  -4   8   18.87    0.63
   2   5  -8   52.90    1.50
   2   5  -8   49.94    1.50
  -2  -6   8    2.73    0.30
  -2  -7   8    2.76    0.30
  -2  -8   8   -0.08    0.34
  -1   2   8    0.56    0.08
   1  -1  -8   69.23    2.00
   1   0  -8   -0.01    0.05
  -1  -1   8   69.59    2.02
   1   2  -8    0.60    0.09
   1   2  -8    0.72    0.08
  -1  -2   8    0.56    0.08
   1   3  -8   26.14    0.79
   1   3  -8   26.38    0.79
  -1  -3   8   25.51    0.80
   1   4  -8    0.42    0.09
   1   4  -8    0.19    0.17
  -1  -4   8    0.51    0.11
   1   5  -8    3.80    0.18
  -1  -5   8    3.59    0.26
  -1  -6   8    1.60    0.22
  -1  -7   8    1.46    0.26
  -1  -7   8    1.23    0.45
  -1  -8   8    3.14    0.41
   0  -3  -8   67.76    1.96
   0   3   8   68.43    1.96
   0  -2  -8   46.22    1.36
   0   2   8   47.68    1.37
   0  -1  -8   22.98    0.66
   0   1   8   21.26    0.68
   0   0  -8   42.11    1.23
   0   0   8   41.45    1.22
   0   1  -8   20.76    0.65
   0  -1   8   21.87    0.65
   0   2  -8   47.73    1.38
   0  -2   8   46.00    1.38
   0   3  -8   67.06    1.97
   0   3  -8   67.90    1.97
   0  -3   8   67.80    1.98
   0   4  -8   23.91    0.74
   0   4  -8   24.35    0.74
   0  -4   8   24.89    0.77
   0  -5   8   26.35    0.84
   0  -6   8   35.79    1.13
   0  -7   8    1.84    0.30
   0  -8   8   20.08    0.97
  -1  -7  -8    0.08    0.19
  -1  -6  -8    2.68    0.21
  -1  -5  -8   10.09    0.34
  -1  -4  -8    0.11    0.09
  -1  -4  -8    0.10    0.07
  -1  -3  -8   61.38    1.78
   1   3   8   61.24    1.78
  -1  -2  -8    0.17    0.06
   1   2   8    0.26    0.08
  -1  -1  -8    5.62    0.20
   1   1   8    5.33    0.19
   1   1   8    5.64    0.23
  -1   0  -8   -0.03    0.05
   1   0   8   -0.05    0.08
   1   0   8   -0.03    0.09
  -1   1  -8    5.40    0.21
   1  -1   8    5.59    0.21
  -1   2  -8    0.07    0.06
   1  -2   8    0.21    0.07
  -1   3  -8   60.05    1.77
  -1   3  -8   60.67    1.77
   1  -3   8   60.73    1.78
  -1   4  -8    0.10    0.08
  -1   4  -8    0.09    0.09
   1  -4   8   -0.06    0.10
   1  -5   8    9.71    0.40
   1  -6   8    2.87    0.31
   1  -7   8    0.06    0.29
  -2  -7  -8    5.74    0.39
  -2  -6  -8   42.01    1.23
  -2  -6  -8   39.35    1.22
  -2  -5  -8    4.25    0.23
  -2  -5  -8    4.35    0.25
  -2  -4  -8   33.96    1.02
  -2  -4  -8   33.39    1.00
   2   4   8   33.46    1.00
  -2  -3  -8   11.61    0.38
  -2  -3  -8   11.98    0.41
   2   3   8   11.98    0.40
  -2  -2  -8   27.71    0.84
  -2  -2  -8   26.66    0.82
   2   2   8   27.42    0.84
  -2  -1  -8    0.25    0.06
   2   1   8    0.40    0.06
   2   1   8    0.31    0.09
  -2   0  -8   69.39    2.02
   2   0   8   69.55    2.02
   2   0   8   69.33    2.04
  -2   1  -8    0.24    0.07
   2  -1   8    0.40    0.10
   2  -1   8    0.13    0.06
  -2   2  -8   24.47    0.77
   2  -2   8   26.30    0.78
  -2   3  -8   12.34    0.41
   2  -3   8   12.50    0.42
  -2   4  -8   34.96    1.02
  -2   4  -8   33.95    1.03
   2  -4   8   34.71    1.06
   2  -5   8    4.44    0.28
   2  -6   8   38.76    1.22
   2  -7   8    4.86    0.49
   2  -7   8    5.13    0.61
  -3  -7  -8    0.52    0.28
  -3  -7  -8    0.29    0.22
  -3  -6  -8   26.85    0.85
  -3  -6  -8   25.96    0.90
  -3  -5  -8    0.87    0.15
  -3  -5  -8    0.76    0.15
   3   5   8    0.89    0.15
  -3  -4  -8   82.66    2.48
  -3  -4  -8   86.09    2.46
   3   4   8   85.23    2.47
  -3  -3  -8    2.21    0.17
  -3  -3  -8    2.69    0.19
   3   3   8    2.43    0.21
  -3  -2  -8    6.16    0.25
  -3  -2  -8    6.08    0.27
   3   2   8    6.76    0.29
   3   2   8    6.26    0.21
  -3  -1  -8   22.73    0.69
  -3  -1  -8   21.61    0.71
   3   1   8   22.74    0.71
  -3   0  -8    0.04    0.07
   3   0   8    0.06    0.07
   3   0   8    0.05    0.11
  -3   1  -8   21.78    0.67
   3  -1   8   21.44    0.67
   3  -1   8   21.50    0.70
  -3   2  -8    6.30    0.25
   3  -2   8    6.63    0.26
   3  -2   8    6.49    0.32
  -3   3  -8    3.00    0.18
   3  -3   8    2.50    0.18
   3  -3   8    2.88    0.27
  -3   4  -8   83.08    2.45
  -3   4  -8   82.90    2.44
   3  -4   8   84.22    2.51
   3  -4   8   88.36    2.52
   3  -5   8    1.01    0.26
   3  -5   8    0.74    0.16
   3  -6   8   26.92    0.98
   3  -6   8   26.22    0.89
   3  -7   8    0.17    0.43
   3  -7   8    0.02    0.29
  -4  -7  -8    8.93    0.59
  -4  -7  -8   10.40    0.52
  -4  -6  -8    6.77    0.39
  -4  -6  -8    6.15    0.40
  -4  -5  -8    3.48    0.28
  -4  -5  -8    3.33    0.30
   4   5   8    3.35    0.33
  -4  -4  -8   13.29    0.49
  -4  -4  -8   12.72    0.46
  -4  -3  -8   19.48    0.63
  -4  -3  -8   17.79    0.60
   4   3   8   18.64    0.63
  -4  -2  -8    4.63    0.24
  -4  -2  -8    4.31    0.21
   4   2   8    3.98    0.26
   4   2   8    4.50    0.19
  -4  -1  -8    5.24    0.25
  -4  -1  -8    5.22    0.22
   4   1   8    5.19    0.28
   4   1   8    4.59    0.21
  -4   0  -8    2.29    0.19
  -4   0  -8    2.04    0.16
   4   0   8    2.27    0.22
   4   0   8    2.34    0.15
  -4   1  -8    5.51    0.24
   4  -1   8    5.75    0.24
   4  -1   8    5.09    0.30
  -4   2  -8    3.98    0.22
   4  -2   8    4.33    0.22
   4  -2   8    4.56    0.28
  -4   3  -8   17.78    0.59
   4  -3   8   18.90    0.61
   4  -3   8   19.18    0.67
  -4   4  -8   12.81    0.44
  -4   4  -8   13.23    0.43
   4  -4   8   13.28    0.48
   4  -4   8   13.26    0.56
   4  -5   8    3.03    0.32
   4  -5   8    3.57    0.30
   4  -6   8    7.00    0.43
   4  -6   8    6.00    0.59
   4  -7   8    9.51    0.82
   4  -7   8   10.84    0.61
  -5  -7  -8    0.06    0.40
  -5  -7  -8    0.33    0.30
  -5  -6  -8    0.02    0.24
  -5  -6  -8    0.00    0.27
  -5  -5  -8    6.50    0.39
  -5  -5  -8    6.19    0.38
  -5  -4  -8    0.56    0.17
  -5  -4  -8    0.10    0.16
   5   4   8    0.35    0.21
  -5  -3  -8   10.83    0.42
  -5  -3  -8   11.41    0.45
  -5  -2  -8   11.99    0.43
  -5  -2  -8   10.73    0.40
   5   2   8   10.47    0.45
   5   2   8   10.12    0.37
  -5  -1  -8   35.90    1.14
  -5  -1  -8   37.42    1.17
   5   1   8   38.57    1.13
   5   1   8   38.57    1.17
  -5   0  -8   -0.03    0.13
  -5   0  -8    0.03    0.12
   5   0   8   -0.07    0.16
   5   0   8    0.04    0.09
  -5   1  -8   38.98    1.15
   5  -1   8   38.63    1.20
   5  -1   8   36.89    1.15
  -5   2  -8   11.77    0.42
   5  -2   8   11.43    0.42
   5  -2   8   11.87    0.49
  -5   3  -8   11.82    0.40
   5  -3   8   10.43    0.45
  -5   4  -8    0.48    0.12
  -5   4  -8    0.31    0.11
   5  -4   8    0.22    0.24
   5  -4   8    0.57    0.16
   5  -5   8    6.01    0.52
   5  -5   8    6.26    0.37
   5  -6   8    0.08    0.25
   5  -6   8    0.11    0.40
  -6  -7  -8    7.18    0.78
  -6  -6  -8   -0.01    0.28
  -6  -6  -8    0.05    0.36
  -6  -5  -8    5.76    0.43
  -6  -5  -8    5.97    0.42
  -6  -4  -8    0.36    0.19
  -6  -3  -8    7.45    0.39
  -6  -3  -8    7.26    0.37
   6   3   8    8.01    0.30
   6   3   8    8.62    0.45
  -6  -2  -8    7.57    0.38
  -6  -2  -8    8.36    0.36
   6   2   8    8.09    0.32
   6   2   8    8.08    0.52
  -6  -1  -8  110.60    3.19
  -6  -1  -8  108.59    3.15
   6   1   8  106.51    3.15
   6   1   8  107.53    3.19
  -6   0  -8    6.35    0.34
  -6   0  -8    7.11    0.31
   6   0   8    6.69    0.39
   6   0   8    6.86    0.30
  -6   1  -8  103.97    3.03
   6  -1   8  103.76    3.07
   6  -1   8  104.26    3.03
  -6   2  -8    7.88    0.34
   6  -2   8    8.37    0.45
  -6   3  -8    6.97    0.33
   6  -3   8    8.31    0.36
   6  -3   8    7.14    0.47
  -6   4  -8    0.31    0.13
  -6   4  -8    0.52    0.13
   6  -4   8    0.50    0.29
   6  -4   8    0.28    0.18
   6  -5   8    6.40    0.42
   6  -5   8    6.66    0.60
   6  -6   8    0.54    0.48
   6  -6   8    0.13    0.29
  -7  -6  -8    3.36    0.44
  -7  -6  -8    3.75    0.40
  -7  -5  -8    0.06    0.30
  -7  -5  -8    0.29    0.26
  -7  -4  -8    0.13    0.22
  -7  -3  -8   26.73    0.94
  -7  -3  -8   28.21    0.91
   7   3   8   27.92    0.86
  -7  -2  -8    3.93    0.33
  -7  -2  -8    3.72    0.31
   7   2   8    3.77    0.42
   7   2   8    3.99    0.26
  -7  -1  -8    9.28    0.41
  -7  -1  -8    9.35    0.44
   7   1   8    9.22    0.38
  -7   0  -8   -0.01    0.17
  -7   0  -8    0.02    0.14
   7   0   8    0.07    0.13
   7   0   8   -0.10    0.22
  -7   1  -8    9.78    0.45
  -7   1  -8    9.85    0.40
   7  -1   8    9.89    0.40
   7  -1   8    8.61    0.51
  -7   2  -8    4.60    0.29
   7  -2   8    4.12    0.45
   7  -2   8    3.96    0.30
  -7   3  -8   28.71    0.90
   7  -3   8   29.31    0.93
   7  -3   8   27.44    1.02
  -7   4  -8    0.15    0.15
   7  -4   8    0.19    0.34
   7  -4   8    0.23    0.20
   7  -5   8    0.10    0.43
   7  -5   8    0.14    0.30
  -8  -6  -8    0.91    0.40
  -8  -5  -8    4.91    0.61
  -8  -5  -8    4.67    0.53
  -8  -4  -8    2.61    0.32
  -8  -4  -8    3.22    0.34
  -8  -3  -8   30.90    1.01
  -8  -3  -8   28.76    1.04
   8   3   8   30.47    0.95
  -8  -2  -8    0.03    0.21
  -8  -2  -8    0.14    0.21
   8   2   8   -0.01    0.17
  -8  -1  -8   41.66    1.27
  -8  -1  -8   41.32    1.31
   8   1   8   38.78    1.33
   8   1   8   40.16    1.25
  -8   0  -8   14.84    0.58
  -8   0  -8   16.42    0.63
   8   0   8   15.59    0.57
   8   0   8   14.36    0.68
  -8   1  -8   39.50    1.22
  -8   1  -8   41.37    1.28
   8  -1   8   37.92    1.31
   8  -1   8   38.44    1.23
  -8   2  -8    0.00    0.18
   8  -2   8    0.01    0.18
   8  -2   8    0.05    0.32
  -8   3  -8   30.52    0.98
   8  -3   8   31.94    1.02
   8  -3   8   30.15    1.14
   8  -4   8    2.07    0.28
   8  -4   8    2.07    0.45
   8  -5   8    5.42    0.53
   8  -5   8    5.27    0.60
  -9  -5  -8    1.27    0.40
  -9  -4  -8   10.78    0.66
  -9  -3  -8    0.02    0.30
  -9  -3  -8   -0.09    0.28
   9   3   8    0.24    0.22
  -9  -2  -8    3.44    0.44
  -9  -2  -8    3.78    0.45
   9   2   8    4.38    0.37
  -9  -1  -8    2.10    0.27
  -9  -1  -8    2.38    0.30
   9   1   8    2.03    0.24
  -9   0  -8   -0.05    0.23
  -9   0  -8    0.06    0.24
   9   0   8   -0.07    0.20
   9   0   8    0.13    0.39
  -9   1  -8    1.89    0.29
  -9   1  -8    2.39    0.27
   9  -1   8    2.59    0.41
   9  -1   8    2.07    0.25
  -9   2  -8    3.59    0.40
   9  -2   8    3.70    0.39
  -9   3  -8    0.11    0.24
   9  -3   8    0.02    0.46
   9  -3   8    0.00    0.25
   9  -4   8   10.26    0.60
   9  -4   8   10.86    0.92
   9  -5   8    1.11    0.88
 -10  -3  -8    4.96    0.59
  10   3   8    4.93    0.48
 -10  -2  -8    8.09    0.59
  10   2   8    7.64    0.51
 -10  -1  -8   26.40    1.01
  10   1   8   27.26    0.94
 -10   0  -8    0.12    0.29
  10   0   8    0.18    0.26
 -10   1  -8   27.94    0.97
 -10   1  -8   25.51    1.02
  10  -1   8   27.13    0.96
 -10   2  -8    7.34    0.53
  10  -2   8    6.99    0.85
  10  -3   8    4.54    0.54
  10  -3   8    3.74    0.65
  10  -4   8   11.02    1.16
 -11  -3  -8    1.83    0.44
  11   3   8    1.69    0.62
 -11  -2  -8    0.96    0.42
  11   2   8    1.72    0.36
 -11  -1  -8    9.19    0.69
  11   1   8    9.08    0.60
 -11   0  -8    0.35    0.37
  11   0   8    0.00    0.32
 -11   1  -8   10.25    0.73
  11  -1   8    9.51    0.65
  11  -2   8    1.53    0.38
 -11   3  -8    1.81    0.40
 -12  -2  -8   -0.04    0.49
  12   2   8    0.27    0.44
 -12  -1  -8    5.22    0.57
  12   1   8    5.71    0.69
 -12   0  -8    0.31    0.48
  12   0   8    0.31    0.42
 -12   1  -8    6.52    0.84
 -13   2   9   -0.32    0.59
 -13   1   9    0.59    0.52
 -13   0   9    0.20    0.51
 -13  -1   9    7.64    0.85
 -13  -2   9    3.14    0.59
 -12   3   9   -0.32    0.47
  12  -1  -9   -0.15    0.56
  12  -1  -9    0.01    0.34
 -12   1   9   -0.34    0.40
  12   0  -9   -0.07    0.33
 -12   0   9    0.20    0.40
  12   1  -9   -0.05    0.36
 -12  -1   9    0.30    0.40
  12   2  -9    5.07    0.65
 -12  -2   9    5.45    0.54
  12   3  -9    0.50    0.44
 -12  -3   9    0.31    0.48
  11  -3  -9   14.47    0.84
  11  -3  -9   14.56    0.72
  11  -2  -9    2.68    0.45
 -11   2   9    2.76    0.38
  11  -1  -9    0.20    0.42
  11  -1  -9    0.10    0.27
 -11   1   9   -0.17    0.32
  11   0  -9    1.31    0.29
 -11   0   9    1.55    0.34
  11   1  -9    0.07    0.28
 -11  -1   9    0.25    0.32
  11   2  -9    2.81    0.35
 -11  -2   9    3.44    0.42
  11   3  -9   14.23    0.74
 -11  -3   9   15.16    0.83
  11   4  -9   12.78    0.79
 -11  -4   9   12.92    0.88
  10  -5  -9    2.86    0.39
  10  -4  -9   -0.01    0.28
 -10   4   9    0.13    0.30
  10  -3  -9    3.11    0.30
  10  -2  -9   10.02    0.51
  10  -2  -9   10.14    0.62
 -10   2   9   10.24    0.55
  10  -1  -9    4.98    0.40
  10  -1  -9    4.80    0.56
 -10   1   9    6.66    0.47
  10   0  -9    0.13    0.21
 -10   0   9    0.06    0.25
  10   1  -9    6.16    0.45
 -10  -1   9    5.47    0.48
  10   2  -9   11.84    0.57
 -10  -2   9    9.46    0.60
  10   3  -9    2.34    0.32
 -10  -3   9    2.58    0.36
  10   4  -9    0.07    0.32
 -10  -4   9   -0.01    0.35
  10   5  -9    2.50    0.42
 -10  -5   9    2.50    0.46
   9  -6  -9    3.92    0.40
   9  -5  -9    9.50    0.53
   9  -4  -9    5.94    0.42
  -9   4   9    5.18    0.44
   9  -3  -9    5.84    0.38
  -9   3   9    5.46    0.41
   9  -2  -9    0.19    0.19
  -9   2   9    0.06    0.21
   9  -1  -9    0.79    0.19
  -9   1   9    0.85    0.22
   9   0  -9   14.60    0.55
  -9   0   9   13.72    0.59
   9   1  -9    0.73    0.19
  -9  -1   9    0.22    0.22
   9   2  -9    0.27    0.20
  -9  -2   9    0.23    0.23
   9   3  -9    5.31    0.47
   9   3  -9    5.32    0.43
  -9  -3   9    5.71    0.52
  -9  -3   9    5.58    0.47
   9   4  -9    5.31    0.47
  -9  -4   9    6.71    0.54
   9   5  -9    9.56    0.60
  -9  -5   9    9.66    0.68
  -9  -6   9    3.71    0.51
   8  -6  -9    1.21    0.28
   8  -5  -9    2.41    0.25
   8  -4  -9    3.37    0.33
   8  -3  -9    5.95    0.34
  -8   3   9    5.48    0.34
   8  -2  -9    1.65    0.18
  -8   2   9    1.25    0.19
   8  -1  -9    9.73    0.41
  -8   1   9    9.37    0.43
   8   0  -9   -0.02    0.14
  -8   0   9   -0.13    0.16
   8   1  -9   10.35    0.43
  -8  -1   9    9.55    0.46
   8   2  -9    1.17    0.18
  -8  -2   9    1.28    0.22
   8   3  -9    5.61    0.38
   8   3  -9    6.00    0.41
  -8  -3   9    5.23    0.40
   8   4  -9    3.79    0.43
   8   4  -9    3.41    0.38
  -8  -4   9    3.60    0.42
  -8  -4   9    3.61    0.37
   8   5  -9    2.09    0.29
   8   5  -9    2.13    0.33
  -8  -5   9    2.82    0.35
   8   6  -9    1.25    0.35
  -8  -6   9    1.30    0.40
   7  -6  -9    2.65    0.25
   7  -5  -9   -0.06    0.17
   7  -4  -9   14.67    0.52
   7  -3  -9   28.14    0.87
  -7   3   9   27.62    0.87
   7  -2  -9   43.16    1.30
  -7   2   9   43.29    1.31
   7  -1  -9    0.05    0.12
  -7   1   9    0.08    0.13
   7   0  -9   15.49    0.56
  -7   0   9   17.15    0.58
   7   1  -9    0.30    0.13
  -7  -1   9    0.05    0.14
   7   2  -9   44.07    1.37
  -7  -2   9   45.90    1.40
   7   3  -9   28.90    0.93
   7   3  -9   27.72    0.91
  -7  -3   9   28.32    0.95
   7   4  -9   14.31    0.58
   7   4  -9   14.47    0.56
  -7  -4   9   13.32    0.60
   7   5  -9    0.04    0.22
   7   5  -9    0.03    0.25
  -7  -5   9    0.06    0.25
   7   6  -9    2.44    0.29
  -7  -6   9    2.19    0.37
  -7  -7   9    7.07    0.72
   6  -5  -9    0.37    0.14
   6  -4  -9    5.46    0.27
   6  -3  -9    0.25    0.12
  -6   3   9    0.64    0.12
   6  -1  -9    0.03    0.10
  -6   1   9    0.05    0.11
   6   0  -9   -0.03    0.10
  -6   0   9    0.10    0.11
   6   1  -9   -0.03    0.10
  -6  -1   9    0.05    0.13
   6   2  -9    1.65    0.16
  -6  -2   9    2.29    0.24
   6   3  -9    0.05    0.14
   6   3  -9    0.39    0.16
  -6  -3   9    0.28    0.15
   6   4  -9    5.22    0.33
  -6  -4   9    5.26    0.36
   6   5  -9    0.08    0.18
   6   5  -9    0.01    0.21
  -6  -5   9    0.39    0.22
   6   6  -9   13.12    0.52
  -6  -6   9   12.93    0.65
  -6  -7   9    0.52    0.40
  -5   3   9    6.04    0.24
   5  -1  -9  117.61    3.40
  -5   1   9  117.44    3.41
   5   0  -9   22.08    0.68
  -5   0   9   20.76    0.68
   5   1  -9  118.45    3.42
  -5  -1   9  117.62    3.44
   5   2  -9   46.39    1.39
   5   2  -9   46.06    1.38
  -5  -2   9   45.74    1.40
   5   3  -9    5.55    0.29
   5   3  -9    5.72    0.29
  -5  -3   9    6.37    0.32
   5   4  -9   48.40    1.48
   5   4  -9   48.28    1.48
  -5  -4   9   50.85    1.52
   5   5  -9    2.62    0.30
   5   5  -9    2.74    0.28
  -5  -5   9    2.27    0.25
   5   6  -9    2.08    0.26
   5   6  -9    2.19    0.27
  -5  -6   9    1.94    0.28
  -5  -7   9    0.04    0.32
  -4   2   9   19.40    0.61
  -4   1   9   23.20    0.72
   4   0  -9    0.01    0.08
  -4   0   9    0.01    0.08
   4   1  -9   22.46    0.72
  -4  -1   9   23.68    0.73
   4   2  -9   18.57    0.59
   4   2  -9   17.51    0.59
  -4  -2   9   18.03    0.60
   4   3  -9   21.05    0.66
   4   3  -9   20.41    0.65
  -4  -3   9   19.17    0.67
   4   4  -9    9.22    0.37
   4   4  -9    8.52    0.36
  -4  -4   9    8.66    0.39
   4   5  -9    0.22    0.15
   4   5  -9    0.35    0.15
  -4  -5   9    0.02    0.18
  -4  -6   9    2.80    0.29
  -4  -7   9    0.20    0.29
  -3   2   9    2.40    0.14
  -3   1   9  160.41    4.61
   3   1  -9  159.23    4.70
   3   1  -9  167.31    4.70
   3   2  -9    2.25    0.16
   3   2  -9    2.07    0.17
   3   3  -9    7.31    0.29
   3   3  -9    6.66    0.29
   3   4  -9   18.82    0.61
   3   4  -9   18.79    0.61
   3   5  -9    2.44    0.23
   3   5  -9    2.62    0.23
  -3  -5   9    2.76    0.28
  -3  -6   9   12.92    0.55
  -3  -7   9   12.38    0.63
  -2   2   9    0.07    0.06
   2   0  -9   -0.02    0.06
   2   1  -9   18.00    0.57
   2   2  -9   -0.03    0.08
   2   2  -9    0.07    0.08
   2   3  -9   37.73    1.13
   2   3  -9   37.50    1.13
   2   4  -9   25.06    0.79
   2   4  -9   25.79    0.79
   2   5  -9    0.09    0.13
   2   5  -9    0.12    0.12
  -2  -6   9    3.84    0.33
  -2  -7   9    0.26    0.26
  -2  -8   9    0.58    0.37
  -1   2   9    2.79    0.16
   1  -1  -9   30.07    0.89
   1   0  -9   12.91    0.41
   1   1  -9   28.86    0.87
   1   2  -9    2.71    0.16
   1   2  -9    2.85    0.17
  -1  -2   9    3.12    0.17
   1   3  -9   17.21    0.55
   1   3  -9   17.03    0.55
  -1  -3   9   16.70    0.55
   1   4  -9    2.96    0.20
   1   4  -9    2.90    0.21
  -1  -4   9    2.92    0.22
   1   5  -9    1.50    0.17
   1   5  -9    1.60    0.18
  -1  -5   9    1.70    0.18
  -1  -6   9    9.02    0.45
  -1  -7   9    3.90    0.42
  -1  -7   9    3.25    0.35
  -1  -8   9    2.21    0.39
   0  -3  -9    1.84    0.11
   0   3   9    1.88    0.13
   0  -2  -9    2.25    0.12
   0   2   9    2.13    0.16
   0  -1  -9   23.86    0.71
   0   1   9   23.33    0.73
   0   0  -9   -0.01    0.06
   0   1  -9   23.72    0.74
   0  -1   9   24.94    0.74
   0   2  -9    1.95    0.15
   0  -2   9    2.52    0.15
   0   3  -9    2.02    0.17
   0   3  -9    1.90    0.16
   0  -3   9    2.10    0.17
   0   4  -9   24.67    0.74
   0   4  -9   23.92    0.74
   0  -4   9   23.29    0.76
   0   5  -9   15.16    0.48
   0   5  -9   14.99    0.48
   0  -5   9   14.94    0.54
   0  -6   9   21.66    0.76
   0  -7   9    2.19    0.32
   0  -8   9    5.47    0.57
  -1  -7  -9    0.68    0.21
  -1  -5  -9   11.99    0.40
  -1  -3  -9    5.22    0.20
   1   3   9    4.99    0.23
  -1  -2  -9    0.15    0.07
   1   2   9    0.06    0.09
  -1  -1  -9  103.93    3.04
   1   1   9  105.97    3.03
   1   1   9  105.92    3.05
  -1   0  -9   46.51    1.37
   1   0   9   44.55    1.47
   1   0   9   48.03    1.36
  -1   1  -9  106.83    3.06
   1  -1   9  104.60    3.06
  -1   2  -9    0.04    0.07
   1  -2   9    0.02    0.07
  -1   3  -9    4.79    0.22
  -1   3  -9    5.02    0.23
   1  -3   9    5.16    0.23
  -1   4  -9    2.06    0.18
  -1   4  -9    2.09    0.18
   1  -4   9    1.51    0.15
   1  -5   9   12.23    0.47
   1  -6   9   40.74    1.28
   1  -7   9    0.82    0.29
  -2  -7  -9    0.09    0.24
  -2  -6  -9    2.23    0.27
  -2  -5  -9    1.52    0.16
  -2  -5  -9    1.65    0.20
  -2  -4  -9   23.36    0.71
  -2  -4  -9   23.67    0.73
   2   4   9   21.61    0.71
  -2  -3  -9   13.49    0.45
  -2  -3  -9   14.26    0.47
   2   3   9   13.96    0.47
  -2  -2  -9    1.22    0.12
   2   2   9    1.38    0.18
  -2  -1  -9   23.47    0.72
   2   1   9   24.17    0.71
   2   1   9   23.64    0.75
  -2   0  -9    0.03    0.07
   2   0   9   -0.03    0.06
   2   0   9    0.00    0.10
  -2   1  -9   23.14    0.71
   2  -1   9   22.91    0.71
  -2   2  -9    1.32    0.14
   2  -2   9    1.38    0.14
  -2   3  -9   13.82    0.47
   2  -3   9   14.70    0.48
  -2   4  -9   22.71    0.70
   2  -5   9    1.45    0.18
   2  -6   9    2.15    0.25
   2  -7   9    0.14    0.30
   2  -7   9    0.39    0.47
  -3  -7  -9    4.92    0.47
  -3  -7  -9    5.36    0.41
  -3  -6  -9   17.51    0.62
  -3  -6  -9   16.42    0.61
  -3  -5  -9    2.99    0.27
  -3  -5  -9    2.81    0.25
  -3  -4  -9   20.64    0.69
  -3  -4  -9   20.96    0.67
   3   4   9   21.02    0.68
  -3  -3  -9    3.09    0.19
  -3  -3  -9    2.82    0.21
  -3  -2  -9   55.85    1.60
  -3  -2  -9   52.23    1.62
   3   2   9   54.63    1.57
   3   2   9   54.44    1.62
  -3  -1  -9   78.35    2.30
   3   1   9   79.46    2.29
   3   1   9   78.65    2.32
  -3   0  -9  108.00    3.23
   3   0   9  113.47    3.26
   3   0   9  113.87    3.23
  -3   1  -9   78.00    2.28
   3  -1   9   78.65    2.28
   3  -1   9   77.37    2.30
  -3   2  -9   52.36    1.53
   3  -2   9   48.01    1.64
   3  -2   9   55.17    1.54
  -3   3  -9    3.12    0.30
   3  -3   9    2.74    0.30
   3  -3   9    2.73    0.20
  -3   4  -9   22.29    0.71
  -3   4  -9   22.33    0.67
   3  -4   9   20.77    0.70
   3  -4   9   20.35    0.77
   3  -5   9    3.45    0.33
   3  -5   9    2.60    0.28
   3  -6   9   15.23    0.78
   3  -6   9   16.89    0.64
   3  -7   9    4.59    0.53
   3  -7   9    5.07    0.56
  -4  -7  -9    3.10    0.32
  -4  -7  -9    2.89    0.38
  -4  -6  -9    0.67    0.23
  -4  -6  -9    0.55    0.32
  -4  -5  -9    3.69    0.30
   4   5   9    3.74    0.35
  -4  -4  -9    8.24    0.35
  -4  -4  -9    8.76    0.38
   4   4   9    7.69    0.40
  -4  -3  -9   32.59    1.00
  -4  -3  -9   33.70    1.03
   4   3   9   32.28    1.03
  -4  -2  -9    2.21    0.21
  -4  -2  -9    1.97    0.19
   4   2   9    2.26    0.14
  -4  -1  -9   32.37    1.01
  -4  -1  -9   31.76    0.99
   4   1   9   33.18    0.98
   4   1   9   32.31    1.02
  -4   0  -9   -0.04    0.09
   4   0   9    0.23    0.09
   4   0   9    0.12    0.14
  -4   1  -9   31.27    0.99
   4  -1   9   30.67    0.96
   4  -1   9   32.57    1.01
  -4   2  -9    2.18    0.19
   4  -2   9    1.73    0.20
   4  -2   9    2.30    0.18
  -4   3  -9   31.84    0.97
   4  -3   9   31.82    1.04
   4  -3   9   31.72    0.99
  -4   4  -9    7.80    0.39
  -4   4  -9    8.01    0.33
   4  -4   9    8.18    0.36
   4  -4   9    6.99    0.51
   4  -5   9    4.24    0.32
   4  -5   9    3.43    0.36
   4  -6   9    0.35    0.25
   4  -6   9    0.44    0.40
   4  -7   9    3.15    0.66
  -5  -7  -9    0.27    0.48
  -5  -7  -9    0.06    0.32
  -5  -6  -9    0.71    0.29
  -5  -6  -9    1.03    0.27
  -5  -5  -9   -0.01    0.21
  -5  -5  -9    0.07    0.20
  -5  -4  -9   25.08    0.86
  -5  -4  -9   26.50    0.84
  -5  -3  -9    0.37    0.15
  -5  -3  -9    0.45    0.17
   5   3   9    0.65    0.20
  -5  -2  -9   29.68    0.96
  -5  -2  -9   29.70    0.95
   5   2   9   30.84    0.91
   5   2   9   30.06    0.97
  -5  -1  -9   28.44    0.91
  -5  -1  -9   27.72    0.87
   5   1   9   28.12    0.86
  -5   0  -9    8.41    0.34
  -5   0  -9    8.82    0.38
   5   0   9    8.72    0.33
   5   0   9    8.13    0.40
  -5   1  -9   28.71    0.89
   5  -1   9   28.50    0.89
   5  -1   9   28.42    0.94
  -5   2  -9   31.28    0.95
   5  -2   9   29.33    0.96
   5  -2   9   31.62    1.01
  -5   3  -9    0.63    0.13
   5  -3   9    0.21    0.13
   5  -3   9    0.50    0.23
  -5   4  -9   25.03    0.79
  -5   4  -9   25.75    0.78
   5  -4   9   24.19    0.91
   5  -4   9   25.17    0.82
   5  -5   9    0.05    0.20
   5  -5   9    0.13    0.35
   5  -6   9    0.79    0.28
   5  -6   9    0.62    0.46
  -6  -6  -9    0.18    0.35
  -6  -6  -9    0.95    0.31
  -6  -5  -9    2.50    0.28
  -6  -5  -9    2.29    0.29
  -6  -4  -9    0.10    0.20
  -6  -4  -9   -0.08    0.19
  -6  -3  -9    1.00    0.19
  -6  -3  -9    1.06    0.19
   6   3   9    0.78    0.11
  -6  -2  -9    2.17    0.22
  -6  -2  -9    1.83    0.19
   6   2   9    2.14    0.26
   6   2   9    2.32    0.21
  -6  -1  -9    2.40    0.26
  -6  -1  -9    2.26    0.23
   6   1   9    2.11    0.24
   6   1   9    2.09    0.21
  -6   0  -9   -0.09    0.15
  -6   0  -9    0.02    0.13
   6   0   9    0.14    0.20
   6   0   9    0.06    0.12
  -6   1  -9    2.30    0.23
   6  -1   9    1.88    0.25
   6  -1   9    1.92    0.22
  -6   2  -9    2.08    0.23
   6  -2   9    1.86    0.27
   6  -2   9    2.17    0.24
  -6   3  -9    0.86    0.16
   6  -3   9    0.62    0.27
   6  -3   9    0.54    0.16
  -6   4  -9    0.05    0.15
   6  -4   9   -0.05    0.18
   6  -4   9    0.05    0.32
   6  -5   9    2.31    0.28
   6  -5   9    1.90    0.44
   6  -6   9    0.81    0.33
   6  -6   9    0.60    0.54
  -7  -6  -9    5.80    0.58
  -7  -6  -9    4.79    0.51
  -7  -5  -9    0.29    0.28
  -7  -5  -9    0.90    0.42
  -7  -4  -9    5.07    0.44
  -7  -4  -9    5.47    0.43
  -7  -3  -9    1.12    0.24
  -7  -2  -9    5.90    0.36
  -7  -2  -9    6.02    0.39
   7   2   9    6.34    0.32
  -7  -1  -9    2.27    0.24
  -7  -1  -9    2.11    0.21
   7   1   9    2.25    0.29
   7   1   9    2.43    0.25
  -7   0  -9    0.19    0.19
  -7   0  -9    0.06    0.15
   7   0   9   -0.01    0.14
   7   0   9   -0.04    0.24
  -7   1  -9    2.61    0.28
   7  -1   9    2.13    0.26
   7  -1   9    2.01    0.30
  -7   2  -9    5.76    0.34
   7  -2   9    6.89    0.58
   7  -2   9    6.62    0.35
  -7   3  -9    1.01    0.19
   7  -3   9    1.04    0.34
   7  -3   9    0.65    0.20
  -7   4  -9    4.74    0.32
   7  -4   9    5.24    0.39
   7  -4   9    5.15    0.48
   7  -5   9    0.47    0.28
   7  -5   9    0.29    0.50
  -8  -6  -9    5.32    0.67
  -8  -5  -9    1.96    0.35
  -8  -4  -9   17.33    0.75
  -8  -4  -9   17.33    0.75
  -8  -3  -9    0.29    0.25
  -8  -3  -9    0.30    0.27
   8   3   9    0.31    0.18
  -8  -2  -9    4.91    0.41
   8   2   9    5.12    0.34
  -8  -1  -9    2.30    0.27
  -8  -1  -9    1.94    0.24
   8   1   9    1.63    0.21
  -8   0  -9   -0.05    0.19
  -8   0  -9    0.00    0.21
   8   0   9   -0.02    0.17
   8   0   9   -0.08    0.31
  -8   1  -9    1.67    0.23
   8  -1   9    2.66    0.40
   8  -1   9    2.41    0.30
  -8   2  -9    6.11    0.39
   8  -2   9    5.16    0.38
   8  -2   9    5.97    0.61
  -8   3  -9    0.02    0.22
   8  -3   9    0.15    0.22
   8  -3   9   -0.03    0.39
  -8   4  -9   18.06    0.64
   8  -4   9   18.46    0.76
   8  -5   9    1.02    0.63
  -9  -5  -9   17.36    0.87
  -9  -4  -9    1.56    0.35
  -9  -3  -9   33.50    1.17
   9   3   9   31.85    1.05
  -9  -2  -9    1.65    0.31
  -9  -2  -9    2.22    0.32
   9   2   9    2.12    0.25
  -9  -1  -9    2.50    0.31
   9   1   9    2.87    0.27
  -9   0  -9    3.86    0.45
  -9   0  -9    4.09    0.43
   9   0   9    4.15    0.39
  -9   1  -9    1.97    0.28
   9  -1   9    2.54    0.45
   9  -1   9    3.00    0.37
  -9   2  -9    2.12    0.29
   9  -2   9    1.51    0.46
   9  -2   9    1.63    0.27
  -9   3  -9   31.58    1.04
   9  -3   9   31.40    1.09
   9  -3   9   30.04    1.30
   9  -4   9    0.91    0.34
   9  -4   9    0.99    0.63
 -10  -3  -9    8.59    0.70
  10   3   9    7.57    0.53
 -10  -2  -9    2.92    0.40
  10   2   9    2.93    0.33
 -10  -1  -9    6.75    0.60
  10   1   9    6.99    0.51
 -10   0  -9    0.26    0.34
  10   0   9   -0.01    0.27
 -10   1  -9    6.53    0.61
  10  -1   9    6.69    0.50
  10  -2   9    3.13    0.35
 -10   3  -9    6.81    0.58
  10  -3   9    7.47    0.65
 -11  -3  -9   20.38    1.15
  11   3   9   19.17    0.96
 -11  -2  -9   -0.05    0.41
  11   2   9    0.06    0.36
 -11  -1  -9    1.08    0.42
  11   1   9    0.85    0.36
 -11   0  -9    2.57    0.45
  11   0   9    2.39    0.66
  11  -1   9    1.30    0.37
 -12  -1  -9    0.34    0.50
  12   1   9    0.25    0.46
 -12   0  -9    0.29    0.51
  12   0   9    0.10    0.49
 -13   1  10   -0.15    0.56
 -13   0  10   -0.10    0.55
 -13  -1  10    0.00    0.56
 -12   2  10   -0.08    0.44
 -12   1  10    0.06    0.42
  12   0 -10   17.19    0.85
 -12   0  10   18.26    0.91
  12   1 -10    0.14    0.37
 -12  -1  10   -0.01    0.42
  12   2 -10    3.96    0.47
 -12  -2  10    2.83    0.50
  12   3 -10   10.27    0.83
 -12  -3  10   11.79    0.92
  11  -4 -10    3.01    0.43
  11  -3 -10    0.26    0.34
  11  -1 -10    6.17    0.54
 -11   1  10    6.08    0.59
 -11   0  10   -0.13    0.32
 -11  -1  10    6.06    0.62
 -11  -2  10    5.59    0.64
 -11  -3  10    0.08    0.40
  11   4 -10    3.12    0.48
 -11  -4  10    4.03    0.53
  10  -5 -10   16.70    0.80
  10  -4 -10    1.38    0.32
  10  -2 -10   -0.20    0.24
 -10   2  10   -0.11    0.27
  10  -1 -10   27.74    0.94
 -10   1  10   27.29    0.98
  10   0 -10    2.63    0.27
 -10   0  10    2.95    0.33
  10   1 -10   29.45    0.98
 -10  -1  10   27.36    1.03
  10   2 -10   -0.12    0.26
 -10  -2  10   -0.01    0.29
  10   3 -10   46.92    1.50
 -10  -3  10   46.61    1.56
  10   4 -10    1.51    0.35
 -10  -4  10    1.80    0.41
  10   5 -10   15.44    0.86
 -10  -5  10   18.13    0.95
   9  -5 -10   10.98    0.59
   9  -4 -10    3.96    0.41
   9  -3 -10    1.44    0.24
  -9   3  10    1.13    0.25
   9  -2 -10    0.30    0.20
  -9   2  10    0.20    0.22
   9  -1 -10    0.21    0.19
  -9   1  10    0.50    0.22
   9   0 -10   -0.09    0.18
  -9   0  10   -0.03    0.21
   9   1 -10    0.07    0.19
  -9  -1  10    0.44    0.23
   9   2 -10    0.26    0.21
  -9  -2  10    0.27    0.24
   9   3 -10    1.18    0.27
   9   3 -10    1.36    0.30
  -9  -3  10    1.07    0.29
   9   4 -10    4.78    0.49
  -9  -4  10    5.06    0.54
   9   5 -10   11.68    0.68
  -9  -5  10   12.97    0.76
   8  -6 -10   12.38    0.60
   8  -5 -10    0.80    0.25
   8  -4 -10    0.13    0.20
   8  -3 -10   27.77    0.92
  -8   3  10   29.59    0.92
   8  -2 -10    0.67    0.17
  -8   2  10    0.60    0.19
   8  -1 -10   40.37    1.24
  -8   1  10   39.66    1.25
   8   0 -10   36.24    1.16
  -8   0  10   38.25    1.19
   8   1 -10   39.36    1.25
  -8  -1  10   41.48    1.29
   8   2 -10    0.92    0.19
  -8  -2  10    0.78    0.21
   8   3 -10   27.63    0.94
   8   3 -10   27.11    0.92
  -8  -3  10   27.69    0.96
   8   4 -10    0.24    0.24
   8   4 -10    0.30    0.27
  -8  -4  10   -0.02    0.26
  -8  -5  10    0.23    0.31
   8   6 -10   12.80    0.72
  -8  -6  10   14.26    0.80
   7  -6 -10    1.43    0.25
   7  -4 -10    1.25    0.18
   7  -3 -10    7.82    0.35
  -7   3  10    7.40    0.35
   7  -2 -10   22.43    0.73
  -7   2  10   22.43    0.74
   7  -1 -10    0.13    0.13
  -7   1  10    0.18    0.15
  -7   0  10   -0.14    0.14
   7   1 -10    0.21    0.14
  -7  -1  10    0.13    0.16
   7   2 -10   22.37    0.74
  -7  -2  10   21.80    0.77
   7   3 -10    8.35    0.41
   7   3 -10    7.03    0.39
  -7  -3  10    7.41    0.42
  -7  -4  10    1.06    0.24
   7   5 -10    0.61    0.28
   7   5 -10    0.67    0.23
  -7  -5  10    0.50    0.28
   7   6 -10    0.09    0.27
  -7  -6  10    1.44    0.36
   6  -5 -10    2.32    0.26
   6  -4 -10    7.28    0.32
   6  -3 -10    2.16    0.21
  -6   3  10    2.15    0.20
   6  -1 -10   40.08    1.21
  -6   1  10   39.86    1.22
   6   0 -10   38.60    1.18
  -6   0  10   38.65    1.19
   6   1 -10   39.17    1.21
  -6  -1  10   40.40    1.23
   6   2 -10   10.59    0.43
   6   2 -10   10.55    0.42
  -6  -2  10   11.44    0.45
   6   3 -10    2.60    0.28
   6   3 -10    2.09    0.25
  -6  -3  10    1.69    0.21
   6   4 -10    7.79    0.38
   6   4 -10    6.74    0.40
  -6  -4  10    7.61    0.43
   6   5 -10    2.11    0.24
   6   5 -10    2.51    0.27
  -6  -5  10    2.55    0.28
   6   6 -10    0.32    0.23
   6   6 -10    0.59    0.32
  -6  -6  10    0.37    0.30
  -6  -7  10    0.11    0.39
  -5   3  10    4.02    0.20
   5  -1 -10   29.77    0.92
  -5   1  10   30.13    0.92
   5   0 -10    0.03    0.10
  -5   0  10   -0.03    0.11
   5   1 -10   29.85    0.92
  -5  -1  10   29.49    0.93
   5   2 -10   25.11    0.79
   5   2 -10   25.39    0.78
  -5  -2  10   23.21    0.80
   5   3 -10    3.98    0.27
   5   3 -10    3.64    0.27
  -5  -3  10    4.49    0.29
   5   4 -10    4.93    0.32
   5   4 -10    5.47    0.31
  -5  -4  10    4.62    0.35
   5   5 -10   10.77    0.46
  -5  -5  10   10.77    0.52
   5   6 -10    0.99    0.21
   5   6 -10    1.28    0.21
  -5  -6  10    1.62    0.30
  -4   1  10   13.35    0.45
   4   0 -10    0.66    0.10
  -4   0  10    0.98    0.12
   4   1 -10   12.25    0.41
  -4  -1  10   11.22    0.42
   4   2 -10   16.37    0.55
   4   2 -10   17.27    0.55
  -4  -2  10   15.90    0.56
   4   3 -10    7.65    0.33
   4   3 -10    7.25    0.33
  -4  -3  10    7.92    0.35
   4   4 -10   27.00    0.87
   4   4 -10   27.85    0.87
  -4  -4  10   27.35    0.90
   4   5 -10    1.91    0.20
   4   5 -10    2.26    0.27
  -4  -5  10    2.37    0.29
   4   6 -10   27.96    0.85
  -4  -6  10   27.08    0.97
  -4  -7  10    5.79    0.57
  -3   2  10    0.02    0.13
  -3   1  10    0.04    0.08
   3   0 -10   -0.04    0.07
   3   1 -10    0.31    0.09
   3   1 -10    0.18    0.09
   3   2 -10    0.03    0.10
   3   2 -10    0.07    0.15
   3   3 -10    0.13    0.11
   3   3 -10    0.06    0.11
   3   4 -10   17.26    0.58
   3   4 -10   16.99    0.58
   3   5 -10   25.78    0.80
   3   5 -10   24.58    0.80
  -3  -5  10   24.90    0.85
  -3  -6  10    0.57    0.23
  -3  -7  10    5.51    0.53
   2  -1 -10   14.28    0.46
   2   0 -10   96.38    2.79
   2   2 -10    4.22    0.21
   2   2 -10    4.24    0.22
   2   3 -10    3.62    0.21
   2   3 -10    3.39    0.21
   2   4 -10   14.29    0.50
   2   4 -10   14.92    0.50
   2   5 -10   24.06    0.76
   2   5 -10   24.23    0.76
  -2  -7  10   26.73    0.97
   1  -3 -10    9.35    0.31
  -1   3  10    9.83    0.32
   1  -2 -10    5.07    0.20
  -1   2  10    5.12    0.23
   1  -1 -10    0.08    0.07
   1   0 -10    0.04    0.07
   1   1 -10    0.04    0.08
   1   2 -10    4.92    0.23
  -1  -2  10    5.03    0.22
   1   3 -10   10.17    0.37
   1   3 -10    9.70    0.36
  -1  -3  10    9.90    0.37
   1   4 -10    1.91    0.20
   1   4 -10    1.52    0.15
  -1  -4  10    1.52    0.16
   1   5 -10    0.42    0.13
   1   5 -10    0.23    0.13
  -1  -5  10    0.49    0.17
  -1  -6  10    6.57    0.42
   0  -5 -10   31.94    0.95
   0  -4 -10    1.08    0.13
   0  -3 -10   46.70    1.39
   0   3  10   48.22    1.39
   0  -2 -10   17.79    0.54
   0   2  10   17.28    0.56
   0  -1 -10    3.34    0.16
   0   1  10    3.10    0.20
   0   0 -10   38.54    1.18
   0   0  10   41.00    1.18
   0   1 -10    3.03    0.18
   0  -1  10    3.81    0.17
   0   2 -10   17.72    0.55
   0  -2  10   16.29    0.55
   0   3 -10   48.80    1.44
   0   3 -10   48.64    1.43
   0  -3  10   47.41    1.44
   0   4 -10    1.00    0.13
   0   4 -10    0.93    0.14
   0  -4  10    0.96    0.14
   0   5 -10   33.08    0.98
   0   5 -10   32.81    0.98
   0  -5  10   31.27    1.02
   0  -6  10    5.24    0.39
   0  -7  10   10.59    0.62
  -1  -7 -10    2.01    0.24
  -1  -6 -10    2.44    0.25
  -1  -5 -10    8.05    0.31
  -1  -4 -10    2.18    0.16
   1   4  10    1.88    0.16
  -1  -3 -10   14.02    0.45
   1   3  10   14.04    0.47
  -1  -2 -10    6.60    0.24
   1   2  10    6.12    0.28
  -1  -1 -10   51.61    1.50
   1   1  10   50.57    1.52
  -1   0 -10    0.00    0.07
   1   0  10    0.03    0.11
   1   0  10    0.05    0.06
  -1   1 -10   52.43    1.52
   1  -1  10   50.13    1.51
  -1   2 -10    7.19    0.27
   1  -2  10    6.48    0.27
  -1   3 -10   14.23    0.48
  -1   3 -10   13.72    0.47
   1  -3  10   14.21    0.48
  -1   4 -10    2.03    0.20
  -1   4 -10    1.81    0.20
   1  -4  10    1.85    0.21
  -1   5 -10    8.03    0.31
  -1   5 -10    8.31    0.31
   1  -5  10    7.68    0.38
   1  -6  10    2.18    0.26
   1  -7  10    2.49    0.34
  -2  -7 -10    1.33    0.28
  -2  -6 -10    2.37    0.22
  -2  -5 -10   11.88    0.44
  -2  -4 -10    0.74    0.12
   2   4  10    1.00    0.15
  -2  -3 -10    2.98    0.18
   2   3  10    2.98    0.23
  -2  -2 -10    5.31    0.22
   2   2  10    4.49    0.26
  -2  -1 -10   34.33    1.06
   2   1  10   35.10    1.09
   2   1  10   36.82    1.05
  -2   0 -10   36.51    1.11
   2   0  10   36.77    1.14
   2   0  10   38.23    1.11
  -2   1 -10   36.96    1.11
   2  -1  10   35.93    1.11
   2  -1  10   37.82    1.14
   2  -2  10    5.12    0.24
  -2   3 -10    3.71    0.22
   2  -3  10    3.01    0.21
  -2   4 -10    1.02    0.14
  -2   4 -10    0.78    0.13
   2  -4  10    0.55    0.14
  -2   5 -10   12.14    0.42
   2  -5  10   12.46    0.49
   2  -6  10    1.92    0.26
   2  -7  10    1.19    0.35
   2  -7  10    0.59    0.55
  -3  -7 -10    0.76    0.32
  -3  -6 -10    0.22    0.20
  -3  -6 -10    0.37    0.22
  -3  -5 -10    1.15    0.18
  -3  -5 -10    0.87    0.18
   3   5  10    1.09    0.18
  -3  -4 -10    2.38    0.24
  -3  -4 -10    2.24    0.22
  -3  -3 -10   16.67    0.53
  -3  -3 -10   15.43    0.55
   3   3  10   15.77    0.56
  -3  -2 -10    0.80    0.11
   3   2  10    0.77    0.08
   3   2  10    0.71    0.16
  -3  -1 -10    4.63    0.23
   3   1  10    4.97    0.21
   3   1  10    4.91    0.28
  -3   0 -10    0.03    0.09
   3   0  10   -0.03    0.08
   3   0  10   -0.04    0.13
   3  -1  10    5.23    0.31
   3  -1  10    4.90    0.23
  -3   2 -10    0.86    0.12
   3  -2  10    0.73    0.12
   3  -2  10    0.83    0.18
  -3   3 -10   16.11    0.53
   3  -3  10   16.55    0.63
   3  -3  10   15.38    0.54
  -3   4 -10    2.29    0.23
  -3   4 -10    2.53    0.22
   3  -4  10    2.64    0.25
   3  -4  10    2.98    0.29
   3  -5  10    0.72    0.31
   3  -5  10    0.77    0.19
   3  -6  10    0.39    0.47
   3  -6  10    0.16    0.24
   3  -7  10    0.91    0.65
  -4  -7 -10   15.35    0.78
  -4  -7 -10   16.11    0.69
  -4  -6 -10    3.25    0.31
  -4  -6 -10    3.52    0.39
  -4  -5 -10   12.20    0.52
  -4  -5 -10   12.71    0.51
  -4  -4 -10    9.87    0.43
  -4  -4 -10    9.92    0.41
   4   4  10    9.39    0.46
  -4  -3 -10    0.54    0.13
  -4  -3 -10    0.22    0.14
   4   3  10    0.23    0.21
  -4  -2 -10   47.99    1.43
  -4  -2 -10   48.07    1.41
   4   2  10   46.62    1.38
   4   2  10   45.15    1.43
  -4  -1 -10   30.24    0.99
   4   1  10   34.60    1.07
   4   1  10   32.02    0.97
  -4   0 -10   10.09    0.39
   4   0  10   10.11    0.38
   4   0  10   11.52    0.45
  -4   1 -10   33.28    0.99
   4  -1  10   32.21    1.04
   4  -1  10   31.17    0.99
  -4   2 -10   48.29    1.44
   4  -2  10   49.51    1.49
   4  -2  10   46.66    1.45
  -4   3 -10    0.31    0.13
   4  -3  10    0.03    0.22
   4  -3  10    0.25    0.13
  -4   4 -10    9.08    0.38
  -4   4 -10    9.89    0.37
   4  -4  10    9.47    0.41
   4  -4  10    9.07    0.54
   4  -5  10   12.01    0.68
   4  -5  10   12.21    0.52
   4  -6  10    3.95    0.50
   4  -6  10    3.40    0.33
  -5  -7 -10    0.33    0.47
  -5  -7 -10    0.06    0.35
  -5  -6 -10    8.33    0.57
  -5  -6 -10    8.27    0.53
  -5  -5 -10   -0.06    0.21
  -5  -5 -10    0.21    0.24
  -5  -4 -10   13.66    0.54
  -5  -3 -10    0.01    0.16
  -5  -3 -10    0.16    0.16
   5   3  10    0.07    0.21
  -5  -2 -10    0.28    0.14
  -5  -2 -10    0.04    0.15
   5   2  10    0.55    0.21
   5   2  10    0.26    0.10
  -5  -1 -10    1.70    0.18
  -5  -1 -10    1.32    0.16
   5   1  10    1.59    0.18
   5   1  10    1.25    0.22
  -5   0 -10    0.17    0.12
   5   0  10    0.03    0.11
  -5   1 -10    1.67    0.17
   5  -1  10    2.03    0.23
   5  -1  10    1.54    0.16
  -5   2 -10    0.37    0.14
   5  -2  10    0.23    0.22
   5  -2  10    0.24    0.22
  -5   3 -10    0.11    0.15
   5  -3  10   -0.06    0.25
   5  -3  10    0.02    0.15
  -5   4 -10   13.23    0.49
  -5   4 -10   13.19    0.48
   5  -4  10   13.47    0.67
   5  -4  10   13.52    0.53
   5  -5  10    0.18    0.22
   5  -5  10    0.20    0.39
   5  -6  10    9.03    0.57
   5  -6  10    9.20    0.85
  -6  -6 -10    3.18    0.46
  -6  -6 -10    3.78    0.37
  -6  -5 -10    8.44    0.51
  -6  -4 -10   42.37    1.38
  -6  -4 -10   44.13    1.36
  -6  -3 -10   21.43    0.74
  -6  -3 -10   21.57    0.77
   6   3  10   21.69    0.66
  -6  -2 -10   34.08    1.07
  -6  -2 -10   33.15    1.04
   6   2  10   34.08    1.01
   6   2  10   29.66    1.08
  -6  -1 -10    0.41    0.17
  -6  -1 -10    0.48    0.16
   6   1  10    0.60    0.14
   6   1  10    0.61    0.23
  -6   0 -10   23.24    0.77
   6   0  10   24.15    0.77
   6   0  10   23.63    0.84
  -6   1 -10    0.44    0.15
   6  -1  10    0.30    0.16
   6  -1  10    0.26    0.24
  -6   2 -10   33.33    1.04
   6  -2  10   33.81    1.05
   6  -2  10   32.71    1.13
  -6   3 -10   21.16    0.69
   6  -3  10   20.42    0.83
   6  -3  10   19.70    0.71
  -6   4 -10   42.52    1.28
   6  -4  10   42.20    1.34
   6  -4  10   42.74    1.44
   6  -5  10    9.39    0.77
   6  -5  10    7.95    0.62
   6  -6  10    3.39    0.66
  -7  -6 -10    1.88    0.48
  -7  -5 -10    0.05    0.29
  -7  -5 -10    0.06    0.35
  -7  -4 -10    6.98    0.50
  -7  -4 -10    6.69    0.48
  -7  -3 -10   11.51    0.55
  -7  -3 -10   11.68    0.54
   7   3  10   11.45    0.43
  -7  -2 -10    0.10    0.20
  -7  -2 -10    0.01    0.20
   7   2  10    0.01    0.15
  -7  -1 -10   16.35    0.66
  -7  -1 -10   16.84    0.63
   7   1  10   17.86    0.73
   7   1  10   16.67    0.60
  -7   0 -10    0.01    0.19
  -7   0 -10    0.03    0.17
   7   0  10    0.18    0.28
   7   0  10   -0.02    0.18
  -7   1 -10   17.53    0.63
   7  -1  10   17.11    0.74
   7  -1  10   17.27    0.62
  -7   2 -10    0.08    0.18
   7  -2  10    0.08    0.18
   7  -2  10    0.21    0.32
  -7   3 -10   10.72    0.48
   7  -3  10   11.30    0.71
   7  -3  10   10.78    0.50
  -7   4 -10    6.89    0.39
   7  -4  10    7.39    0.46
   7  -5  10   -0.17    0.30
   7  -5  10   -0.14    0.56
  -8  -5 -10    6.43    0.62
  -8  -4 -10    3.53    0.40
  -8  -4 -10    3.22    0.37
  -8  -3 -10    7.02    0.50
  -8  -3 -10    6.25    0.52
   8   3  10    6.47    0.37
  -8  -2 -10    5.75    0.46
  -8  -2 -10    5.20    0.44
   8   2  10    5.17    0.36
  -8  -1 -10    6.00    0.42
  -8  -1 -10    6.16    0.45
   8   1  10    5.17    0.37
  -8   0 -10    1.83    0.24
  -8   0 -10    1.58    0.27
   8   0  10    1.86    0.23
  -8   1 -10    5.62    0.40
   8  -1  10    6.05    0.39
   8  -1  10    5.12    0.62
  -8   2 -10    4.34    0.47
   8  -2  10    5.10    0.40
   8  -2  10    4.92    0.65
  -8   3 -10    7.33    0.46
   8  -3  10    8.40    0.98
   8  -3  10    6.81    0.47
  -8   4 -10    3.40    0.40
   8  -4  10    3.32    0.59
   8  -4  10    3.24    0.35
   8  -5  10    5.55    0.76
  -9  -5 -10    1.61    0.43
  -9  -4 -10    1.90    0.39
  -9  -3 -10   18.27    0.83
   9   3  10   18.71    0.69
  -9  -2 -10    2.76    0.36
   9   2  10    2.91    0.29
  -9  -1 -10    4.88    0.51
   9   1  10    5.86    0.43
  -9   0 -10    0.05    0.28
  -9   0 -10    0.02    0.28
   9   0  10    0.09    0.24
  -9   1 -10    4.62    0.47
   9  -1  10    6.17    0.46
  -9   2 -10    2.95    0.32
   9  -2  10    2.96    0.32
  -9   3 -10   18.06    0.75
   9  -3  10   18.93    1.13
   9  -3  10   19.45    0.80
   9  -4  10    0.72    0.71
 -10  -4 -10    0.52    0.43
 -10  -3 -10    2.53    0.43
  10   3  10    2.80    0.34
 -10  -2 -10    1.01    0.38
  10   2  10    0.27    0.31
 -10  -1 -10    0.56    0.35
  10   1  10    0.49    0.31
 -10   0 -10    0.62    0.36
  10   0  10    0.97    0.31
  10  -1  10    0.26    0.34
  10  -2  10    0.40    0.34
 -11  -3 -10    0.23    0.50
  11   3  10    0.50    0.41
 -11  -2 -10    0.63    0.46
  11   2  10    0.07    0.39
 -11  -1 -10    1.77    0.46
  11   1  10    1.93    0.40
 -11   0 -10    0.10    0.43
  11   0  10   -0.08    0.37
  11  -1  10    1.58    0.41
 -12   0 -10    0.15    0.54
 -13   1  11    0.03    0.59
 -13   0  11   11.72    1.04
 -13  -1  11    1.37    0.58
 -12   2  11   -0.58    0.46
 -12   1  11    0.13    0.45
 -12   0  11   -0.05    0.43
 -12  -1  11    0.50    0.46
 -12  -2  11   -0.42    0.47
 -12  -3  11    2.92    0.57
  11  -2 -11    0.87    0.32
 -11   2  11    0.10    0.37
  11  -1 -11   -0.01    0.29
 -11   1  11    0.09    0.36
  11   0 -11    1.43    0.31
 -11   0  11    2.28    0.38
  11   1 -11   -0.14    0.31
 -11  -1  11    0.05    0.36
  11   2 -11    1.22    0.36
 -11  -2  11    0.62    0.40
  11   3 -11    3.56    0.43
 -11  -3  11    4.00    0.50
  11   4 -11    0.08    0.44
 -11  -4  11   -0.01    0.47
  10  -5 -11    0.77    0.39
  10  -4 -11    0.50    0.41
  10  -3 -11   -0.24    0.28
 -10   3  11    0.13    0.31
  10  -2 -11    8.41    0.52
 -10   2  11    8.16    0.56
  10  -1 -11   -0.10    0.24
 -10   1  11    0.31    0.28
  10   0 -11   -0.05    0.24
 -10   0  11    0.09    0.28
  10   1 -11    0.31    0.25
 -10  -1  11    0.10    0.29
  10   2 -11    9.98    0.58
 -10  -2  11    8.25    0.61
  10   3 -11    0.06    0.32
 -10  -3  11    0.26    0.34
  10   4 -11    0.46    0.36
 -10  -4  11    0.19    0.40
  10   5 -11    0.66    0.45
 -10  -5  11    0.52    0.51
   9  -5 -11    0.12    0.32
   9  -4 -11   15.47    0.65
   9  -3 -11    3.03    0.29
  -9   3  11    3.64    0.40
   9  -2 -11    3.04    0.37
  -9   2  11    1.74    0.27
   9  -1 -11   11.35    0.52
  -9   1  11   11.87    0.55
   9   0 -11   20.89    0.76
  -9   0  11   21.94    0.80
   9   1 -11   12.21    0.53
  -9  -1  11   11.13    0.57
   9   2 -11    2.48    0.27
  -9  -2  11    2.21    0.31
   9   3 -11    2.66    0.31
  -9  -3  11    3.27    0.35
   9   4 -11   15.61    0.69
  -9  -4  11   14.85    0.76
   9   5 -11    0.02    0.36
  -9  -5  11    0.37    0.39
   8  -6 -11    1.38    0.34
   8  -5 -11    9.39    0.51
   8  -4 -11    0.40    0.22
   8  -3 -11    0.84    0.20
  -8   3  11    0.47    0.21
   8  -2 -11   43.79    1.37
  -8   2  11   45.67    1.38
   8  -1 -11    0.93    0.18
  -8   1  11    1.26    0.21
   8   0 -11    0.02    0.17
  -8   0  11    0.09    0.19
   8   1 -11    0.75    0.19
  -8  -1  11    0.89    0.21
   8   2 -11   45.78    1.41
  -8  -2  11   44.97    1.44
   8   3 -11    0.71    0.22
   8   3 -11    0.55    0.26
  -8  -3  11    0.63    0.25
   8   4 -11    0.65    0.50
   8   4 -11    0.45    0.26
  -8  -4  11    0.30    0.28
   8   5 -11    7.41    0.54
  -8  -5  11    8.81    0.62
   8   6 -11   -0.15    0.36
  -8  -6  11    1.15    0.50
   7  -6 -11    6.23    0.44
   7  -5 -11   13.15    0.53
   7  -4 -11    4.98    0.33
   7  -3 -11   11.29    0.50
  -7   3  11   12.67    0.46
   7  -2 -11    7.02    0.35
  -7   2  11    7.62    0.36
   7  -1 -11  133.93    3.85
  -7   1  11  130.81    3.86
   7   0 -11   11.64    0.45
  -7   0  11   11.25    0.48
   7   1 -11  136.08    3.97
  -7  -1  11  136.94    3.99
   7   2 -11    6.90    0.38
   7   2 -11    7.23    0.39
  -7  -2  11    7.72    0.40
   7   3 -11   11.98    0.54
   7   3 -11   12.43    0.52
  -7  -3  11   12.75    0.55
   7   4 -11    3.78    0.43
   7   4 -11    4.84    0.39
  -7  -4  11    4.43    0.44
   7   5 -11   12.49    0.63
   7   5 -11   12.67    0.58
  -7  -5  11   12.42    0.65
   7   6 -11    6.46    0.56
  -7  -6  11    7.09    0.64
   6  -5 -11   12.03    0.46
   6  -4 -11    2.25    0.25
   6  -3 -11    2.20    0.23
  -6   3  11    1.90    0.22
   6  -2 -11    0.93    0.14
  -6   2  11   -0.03    0.13
   6  -1 -11    5.75    0.29
  -6   1  11    6.07    0.30
   6   0 -11   -0.02    0.12
  -6   0  11   -0.14    0.13
   6   1 -11    5.05    0.29
  -6  -1  11    5.28    0.31
   6   2 -11    0.50    0.16
  -6  -2  11    0.58    0.17
   6   3 -11    1.89    0.21
  -6  -3  11    1.80    0.22
   6   4 -11    1.82    0.24
   6   4 -11    1.71    0.22
  -6  -4  11    1.89    0.24
   6   5 -11   12.13    0.57
   6   5 -11   11.97    0.54
  -6  -5  11   10.97    0.58
   6   6 -11    2.40    0.29
   6   6 -11    2.22    0.31
  -6  -6  11    2.26    0.35
  -5   3  11    0.89    0.12
   5  -1 -11    9.73    0.36
  -5   1  11    9.18    0.37
   5   0 -11   61.91    1.85
  -5   0  11   63.04    1.86
   5   1 -11   10.16    0.39
   5   1 -11   10.97    0.40
  -5  -1  11    9.49    0.44
   5   2 -11   21.71    0.75
   5   2 -11   23.01    0.74
  -5  -2  11   23.91    0.77
   5   3 -11    1.15    0.17
   5   3 -11    0.84    0.17
  -5  -3  11    1.11    0.19
   5   4 -11    8.92    0.42
   5   4 -11    9.46    0.41
  -5  -4  11    7.94    0.44
   5   5 -11   17.24    0.66
   5   5 -11   18.06    0.65
  -5  -5  11   18.32    0.72
   5   6 -11    0.07    0.22
  -5  -6  11    0.28    0.29
  -5  -7  11   27.66    1.09
  -4   3  11    0.70    0.10
  -4   3  11    0.77    0.11
  -4   1  11    1.54    0.17
   4   0 -11    0.03    0.10
  -4   0  11   -0.12    0.09
   4   1 -11    1.82    0.19
   4   1 -11    1.52    0.18
  -4  -1  11    1.89    0.19
   4   2 -11    3.03    0.23
   4   2 -11    3.75    0.23
  -4  -2  11    3.17    0.24
   4   3 -11    0.82    0.15
   4   3 -11    0.71    0.14
  -4  -3  11    0.96    0.16
   4   4 -11    2.68    0.27
   4   4 -11    2.56    0.29
  -4  -4  11    2.96    0.29
   4   5 -11    6.37    0.35
  -4  -5  11    5.51    0.40
   4   6 -11    9.51    0.43
   4   6 -11    9.40    0.44
  -4  -6  11   10.14    0.56
  -4  -7  11   -0.20    0.41
  -3   3  11    1.19    0.11
  -3   3  11    1.13    0.13
   3   0 -11   41.58    1.24
   3   1 -11   19.41    0.61
   3   1 -11   18.19    0.61
   3   2 -11    4.29    0.24
   3   2 -11    4.34    0.25
   3   3 -11    1.00    0.15
   3   3 -11    1.28    0.15
   3   4 -11    9.86    0.39
   3   4 -11    8.51    0.39
   3   5 -11    7.99    0.38
   3   5 -11    8.40    0.38
  -3  -5  11    8.03    0.42
   3   6 -11    2.90    0.26
   3   6 -11    2.45    0.28
  -3  -6  11    3.08    0.39
  -3  -7  11    8.75    0.61
  -2   3  11   20.70    0.61
  -2   3  11   19.59    0.61
   2  -2 -11   31.63    0.95
   2  -1 -11    1.46    0.14
   2   0 -11   -0.03    0.08
   2   1 -11    1.49    0.15
   2   2 -11   31.74    0.97
   2   2 -11   31.82    0.98
   2   3 -11   20.23    0.64
   2   3 -11   18.63    0.64
   2   4 -11    0.09    0.14
   2   4 -11    0.06    0.14
   2   5 -11    0.16    0.16
   2   5 -11    0.28    0.15
  -2  -7  11    0.08    0.29
   1  -4 -11    0.65    0.10
   1  -3 -11    5.18    0.21
  -1   3  11    4.86    0.23
   1  -2 -11   93.68    2.71
  -1   2  11   93.72    2.72
   1  -1 -11   46.71    1.38
   1   0 -11  184.26    5.30
   1   1 -11   46.95    1.40
   1   2 -11   92.19    2.74
  -1  -2  11   96.05    2.74
   1   3 -11    4.81    0.25
   1   3 -11    5.21    0.27
  -1  -3  11    5.18    0.26
   1   4 -11    0.64    0.14
   1   4 -11    0.77    0.15
  -1  -4  11    0.63    0.15
   1   5 -11   12.13    0.44
   1   5 -11   11.67    0.44
  -1  -5  11   10.96    0.49
  -1  -6  11    0.49    0.25
   0  -7 -11    0.68    0.23
   0  -5 -11    8.10    0.31
   0  -4 -11    3.43    0.19
   0  -3 -11    9.11    0.33
   0   3  11    9.62    0.35
   0  -2 -11    1.34    0.14
   0   2  11    1.51    0.19
   0  -1 -11   55.21    1.64
   0   1  11   56.44    1.66
   0   0 -11    0.06    0.08
   0   1 -11   54.97    1.65
   0  -1  11   56.67    1.65
   0   2 -11    1.44    0.16
   0  -2  11    1.40    0.16
   0   3 -11    8.89    0.36
   0   3 -11    9.39    0.35
   0  -3  11    9.08    0.36
   0   4 -11    2.78    0.23
   0   4 -11    3.12    0.24
   0  -4  11    3.12    0.24
   0   5 -11    8.34    0.36
   0   5 -11    7.95    0.34
   0  -5  11    8.13    0.40
   0  -6  11    0.30    0.24
  -1  -7 -11    0.55    0.25
  -1  -6 -11    0.01    0.17
  -1  -5 -11    6.56    0.30
  -1  -4 -11   41.95    1.27
   1   4  11   43.54    1.26
  -1  -3 -11   64.41    1.87
   1   3  11   63.92    1.88
  -1  -2 -11   99.73    2.88
   1   2  11   99.48    2.90
  -1  -1 -11   26.52    0.82
   1   1  11   27.56    0.85
  -1   0 -11  153.99    4.49
   1   0  11  159.84    4.51
   1   0  11  153.33    4.48
  -1   1 -11   29.76    0.91
   1  -1  11   29.44    0.90
  -1   2 -11   99.39    2.85
   1  -2  11   96.25    2.85
  -1   3 -11   64.67    1.91
   1  -3  11   64.98    1.92
  -1   4 -11   43.59    1.29
  -1   4 -11   42.06    1.30
   1  -4  11   43.35    1.32
  -1   5 -11    7.13    0.32
  -1   5 -11    6.07    0.31
   1  -5  11    6.61    0.38
   1  -6  11    0.16    0.24
  -2  -7 -11    1.71    0.32
  -2  -6 -11    6.12    0.38
  -2  -5 -11    3.01    0.26
  -2  -4 -11   14.11    0.48
   2   4  11   13.44    0.49
  -2  -3 -11    0.29    0.11
   2   3  11    0.21    0.15
  -2  -2 -11   -0.01    0.09
   2   2  11    0.19    0.15
  -2  -1 -11    1.28    0.16
   2   1  11    1.32    0.16
   2   1  11    1.21    0.13
  -2   0 -11    0.11    0.09
   2   0  11   -0.03    0.13
   2   0  11    0.06    0.08
   2  -1  11    1.74    0.19
   2  -1  11    1.34    0.16
  -2   2 -11    0.26    0.11
   2  -2  11    0.06    0.10
   2  -2  11   -0.10    0.17
  -2   3 -11    0.39    0.13
   2  -3  11    0.27    0.12
  -2   4 -11   14.22    0.50
  -2   4 -11   13.82    0.49
   2  -4  11   14.04    0.52
  -2   5 -11    2.72    0.23
  -2   5 -11    2.74    0.24
   2  -5  11    2.15    0.23
   2  -7  11    1.79    0.75
  -3  -7 -11    0.12    0.38
  -3  -6 -11    1.02    0.25
  -3  -5 -11    1.89    0.21
   3   5  11    1.75    0.21
  -3  -4 -11   15.03    0.51
   3   4  11   13.35    0.54
  -3  -3 -11   15.13    0.50
   3   3  11   13.82    0.57
  -3  -2 -11   17.61    0.59
   3   2  11   18.76    0.63
   3   2  11   18.11    0.55
  -3  -1 -11   55.22    1.61
   3   1  11   55.64    1.60
   3   1  11   52.04    1.70
   3   0  11    3.34    0.29
   3   0  11    4.00    0.21
  -3   1 -11   56.17    1.67
   3  -1  11   56.24    1.67
   3  -1  11   56.95    1.72
  -3   2 -11   18.13    0.61
   3  -2  11   18.05    0.68
   3  -2  11   19.02    0.61
  -3   3 -11   14.51    0.50
   3  -3  11   14.48    0.52
   3  -3  11   13.83    0.60
  -3   4 -11   14.58    0.53
  -3   4 -11   14.68    0.52
   3  -4  11   14.00    0.66
   3  -4  11   15.03    0.54
  -3   5 -11    1.68    0.17
   3  -5  11    1.82    0.23
   3  -5  11    1.90    0.37
   3  -6  11    0.82    0.48
   3  -6  11    0.95    0.28
  -4  -7 -11    0.19    0.43
  -4  -6 -11    0.27    0.29
  -4  -6 -11    0.53    0.26
  -4  -5 -11    1.59    0.24
  -4  -5 -11    1.55    0.24
  -4  -4 -11    1.47    0.20
  -4  -3 -11   21.03    0.74
  -4  -3 -11   21.07    0.71
   4   3  11   19.16    0.72
  -4  -2 -11    8.21    0.39
   4   2  11    8.25    0.57
   4   2  11    7.12    0.28
  -4  -1 -11    3.18    0.24
   4   1  11    2.94    0.20
   4   1  11    2.65    0.31
  -4   0 -11    0.05    0.12
   4   0  11   -0.04    0.10
  -4   1 -11    2.80    0.24
   4  -1  11    2.61    0.33
   4  -1  11    2.90    0.21
  -4   2 -11    6.83    0.32
   4  -2  11    7.51    0.33
   4  -2  11    7.60    0.44
  -4   3 -11   20.98    0.68
   4  -3  11   19.64    0.78
   4  -3  11   21.00    0.70
  -4   4 -11    1.72    0.19
  -4   4 -11    1.84    0.19
   4  -4  11    1.65    0.21
   4  -4  11    1.80    0.33
   4  -5  11    1.26    0.40
   4  -5  11    1.96    0.26
   4  -6  11    0.32    0.51
   4  -6  11    0.68    0.30
  -5  -6 -11    2.67    0.34
  -5  -5 -11    8.13    0.49
  -5  -5 -11    7.99    0.48
  -5  -4 -11    7.08    0.42
  -5  -4 -11    7.06    0.41
  -5  -3 -11    7.81    0.38
  -5  -3 -11    7.25    0.40
  -5  -2 -11    0.57    0.16
  -5  -2 -11    0.76    0.18
   5   2  11    0.79    0.12
   5   2  11    0.90    0.23
  -5  -1 -11   11.11    0.43
   5   1  11   10.76    0.40
  -5   0 -11    2.32    0.24
   5   0  11    2.19    0.25
   5   0  11    2.25    0.21
  -5   1 -11   11.02    0.44
   5  -1  11   11.40    0.54
   5  -1  11   11.27    0.44
  -5   2 -11    1.06    0.17
   5  -2  11    0.55    0.15
   5  -2  11    0.86    0.27
  -5   3 -11    7.53    0.37
   5  -3  11    7.39    0.53
   5  -3  11    7.76    0.39
  -5   4 -11    7.11    0.36
   5  -4  11    7.42    0.60
   5  -4  11    6.23    0.40
   5  -5  11    7.26    0.75
   5  -5  11    9.31    0.61
   5  -6  11    2.14    0.61
  -6  -6 -11    0.05    0.44
  -6  -6 -11    0.06    0.34
  -6  -5 -11    0.36    0.28
  -6  -5 -11    0.22    0.32
  -6  -4 -11    1.85    0.27
  -6  -3 -11   16.21    0.64
  -6  -3 -11   15.55    0.61
   6   3  11   15.61    0.50
  -6  -2 -11    1.80    0.22
  -6  -2 -11    1.53    0.22
   6   2  11    1.65    0.17
  -6  -1 -11   23.79    0.83
  -6  -1 -11   23.72    0.80
   6   1  11   23.86    0.87
   6   1  11   23.30    0.76
  -6   0 -11    0.02    0.17
   6   0  11   -0.05    0.14
   6   0  11    0.11    0.25
  -6   1 -11   23.06    0.85
   6  -1  11   23.49    0.87
   6  -1  11   22.94    0.77
  -6   2 -11    1.47    0.20
   6  -2  11    1.21    0.19
   6  -2  11    1.11    0.31
  -6   3 -11   14.87    0.58
   6  -3  11   16.14    0.76
   6  -3  11   15.97    0.60
  -6   4 -11    1.77    0.23
   6  -4  11    2.12    0.26
   6  -5  11    0.28    0.28
   6  -5  11    0.46    0.58
  -7  -6 -11    5.51    0.67
  -7  -5 -11   10.12    0.65
  -7  -5 -11    9.87    0.71
  -7  -4 -11    2.18    0.31
  -7  -4 -11    2.02    0.33
  -7  -3 -11   32.86    1.11
  -7  -3 -11   31.48    1.08
   7   3  11   32.55    0.99
  -7  -2 -11    5.02    0.41
  -7  -2 -11    3.42    0.40
   7   2  11    4.10    0.31
  -7  -1 -11    4.68    0.37
  -7  -1 -11    3.78    0.39
   7   1  11    4.31    0.32
  -7   0 -11    1.44    0.23
   7   0  11    1.26    0.34
   7   0  11    1.20    0.19
  -7   1 -11    3.90    0.35
   7  -1  11    4.28    0.55
   7  -1  11    4.04    0.33
  -7   2 -11    4.36    0.37
   7  -2  11    4.25    0.53
   7  -2  11    4.58    0.36
  -7   3 -11   32.86    1.06
   7  -3  11   32.41    1.09
   7  -3  11   33.63    1.26
  -7   4 -11    2.26    0.27
   7  -4  11    1.99    0.52
   7  -4  11    2.05    0.30
   7  -5  11    9.92    1.06
  -8  -5 -11    0.15    0.50
  -8  -4 -11    7.50    0.61
  -8  -3 -11    2.65    0.34
  -8  -3 -11    2.31    0.35
   8   3  11    2.36    0.23
  -8  -2 -11    0.13    0.26
  -8  -2 -11    0.04    0.28
   8   2  11    0.00    0.21
  -8  -1 -11    0.52    0.26
  -8  -1 -11    0.30    0.26
  -8   0 -11    0.07    0.24
   8   0  11    0.05    0.20
  -8   1 -11    1.02    0.25
   8  -1  11    0.72    0.23
  -8   2 -11    0.07    0.26
   8  -2  11    0.12    0.24
   8  -2  11   -0.30    0.44
  -8   3 -11    2.21    0.30
   8  -3  11    2.51    0.55
  -8   4 -11    6.38    0.50
   8  -4  11    7.44    0.72
   8  -4  11    6.71    0.56
  -9  -4 -11    3.91    0.48
  -9  -3 -11    4.14    0.44
   9   3  11    3.74    0.42
  -9  -2 -11    3.85    0.41
   9   2  11    4.55    0.44
  -9  -1 -11    6.25    0.55
   9   1  11    5.24    0.46
   9   0  11   29.76    1.02
   9  -1  11    6.63    0.51
  -9   3 -11    4.24    0.46
   9  -3  11    4.51    0.55
  -9   4 -11    4.07    0.47
 -10  -3 -11    0.44    0.43
  10   3  11   -0.11    0.33
 -10  -2 -11    0.74    0.40
  10   2  11    0.63    0.35
 -10  -1 -11   -0.04    0.37
  10   1  11    0.15    0.32
  10   0  11   -0.13    0.32
  10  -1  11    0.07    0.34
  10  -2  11    0.43    0.37
 -11  -2 -11    1.61    0.54
  11   2  11    1.94    0.45
 -11  -1 -11    4.57    0.55
  11   1  11    5.77    0.69
  11   0  11    3.04    0.45
 -12   2  12   -0.23    0.50
 -12   1  12    0.19    0.49
 -12   0  12   21.39    1.05
 -12  -1  12    2.78    0.53
 -12  -2  12    6.92    0.86
 -11   3  12   -0.24    0.44
  11  -1 -12   -0.07    0.32
 -11   1  12    0.26    0.37
  11   0 -12   -0.04    0.30
 -11   0  12    0.18    0.37
  11   1 -12   -0.15    0.32
 -11  -1  12    0.04    0.38
  11   2 -12   30.28    1.16
 -11  -2  12   32.53    1.61
  11   3 -12    0.98    0.41
 -11  -3  12    0.74    0.46
  11   4 -12   -0.12    0.46
 -11  -4  12    0.13    0.52
  10  -4 -12    3.56    0.40
 -10   3  12    0.12    0.32
  10  -2 -12   40.76    1.20
 -10   2  12   30.37    1.20
  10  -1 -12    7.78    0.51
 -10   1  12    8.06    0.57
  10   0 -12  120.51    3.63
 -10   0  12  125.56    3.66
  10   1 -12    8.09    0.54
 -10  -1  12    8.11    0.59
  10   2 -12   44.26    1.41
 -10  -2  12   41.37    1.45
  10   3 -12   13.13    0.71
 -10  -3  12   12.53    0.76
  10   4 -12    3.98    0.45
 -10  -4  12    3.61    0.49
   9  -5 -12    3.54    0.39
   9  -4 -12    1.08    0.31
   9  -3 -12    0.18    0.25
  -9   3  12   -0.01    0.26
   9  -2 -12    1.42    0.26
  -9   2  12    1.45    0.27
   9  -1 -12    0.88    0.23
  -9   1  12    0.92    0.26
   9   0 -12   -0.08    0.21
  -9   0  12    0.13    0.25
   9   1 -12    0.93    0.24
  -9  -1  12    0.63    0.27
   9   2 -12    1.74    0.28
  -9  -2  12    1.25    0.29
   9   3 -12    0.11    0.27
   9   4 -12    1.43    0.35
  -9  -4  12    1.21    0.36
   9   5 -12    3.61    0.42
  -9  -5  12    3.67    0.49
   8  -6 -12    0.54    0.37
   8  -5 -12    1.09    0.29
   8  -4 -12    0.54    0.24
   8  -3 -12    3.11    0.36
  -8   3  12    3.47    0.36
   8  -2 -12    1.93    0.23
  -8   2  12    1.96    0.24
   8  -1 -12    6.31    0.37
  -8   1  12    6.41    0.41
   8   0 -12    4.79    0.35
  -8   0  12    4.69    0.39
   8   1 -12    6.07    0.40
  -8  -1  12    6.42    0.43
   8   2 -12    1.50    0.23
   8   2 -12    1.22    0.26
  -8  -2  12    1.70    0.26
   8   3 -12    3.77    0.46
   8   3 -12    3.71    0.41
  -8  -3  12    3.36    0.43
   8   4 -12    0.30    0.28
  -8  -4  12    0.55    0.31
   8   5 -12    0.78    0.33
  -8  -5  12    1.19    0.38
   8   6 -12   -0.26    0.41
  -8  -6  12    0.60    0.47
   7  -6 -12    0.20    0.29
   7  -5 -12   25.88    0.87
   7  -4 -12    0.46    0.21
   7  -3 -12    9.07    0.42
  -7   3  12    9.38    0.41
   7  -2 -12    6.07    0.35
  -7   2  12    6.76    0.36
   7  -1 -12    0.24    0.16
  -7   1  12    0.22    0.17
   7   0 -12   -0.09    0.15
  -7   0  12   -0.03    0.17
   7   1 -12    0.27    0.17
  -7  -1  12    0.30    0.19
   7   2 -12    6.14    0.39
   7   2 -12    6.73    0.39
  -7  -2  12    6.65    0.41
   7   3 -12    7.86    0.44
   7   3 -12    8.28    0.47
  -7  -3  12    7.40    0.46
   7   4 -12    0.30    0.24
   7   4 -12    0.48    0.28
  -7  -4  12    0.31    0.25
   7   5 -12   26.39    0.91
  -7  -5  12   23.32    0.96
   7   6 -12   -0.01    0.35
  -7  -6  12    0.03    0.39
   6  -3 -12    0.13    0.15
  -6   3  12    0.31    0.15
   6  -1 -12    0.70    0.19
  -6   1  12    0.80    0.16
   6   0 -12   21.82    0.73
  -6   0  12   22.21    0.74
   6   1 -12    1.01    0.17
   6   1 -12    0.67    0.16
  -6  -1  12    0.75    0.17
   6   2 -12    3.16    0.28
   6   2 -12    3.07    0.30
  -6  -2  12    2.68    0.30
   6   3 -12    0.30    0.18
   6   3 -12    0.27    0.20
  -6  -3  12    0.38    0.20
   6   4 -12    0.68    0.24
   6   4 -12    0.48    0.21
  -6  -4  12    0.58    0.25
   6   5 -12   21.05    0.78
   6   5 -12   21.77    0.81
  -6  -5  12   20.56    0.84
   6   6 -12    2.82    0.32
   6   6 -12    2.80    0.36
  -6  -6  12    2.52    0.38
  -5   3  12    0.83    0.14
   5  -1 -12    0.14    0.13
  -5   1  12    0.07    0.12
   5   0 -12    0.09    0.12
  -5   0  12    0.24    0.13
   5   1 -12   -0.06    0.13
   5   1 -12   -0.01    0.13
  -5  -1  12    0.01    0.14
   5   2 -12   20.22    0.70
   5   2 -12   20.42    0.71
  -5  -2  12   22.35    0.73
   5   3 -12    0.87    0.22
   5   3 -12    0.97    0.18
  -5  -3  12    0.83    0.19
   5   4 -12    7.67    0.43
   5   4 -12    7.73    0.40
  -5  -4  12    7.33    0.44
   5   5 -12    1.53    0.24
  -5  -5  12    2.14    0.29
   5   6 -12    2.05    0.30
   5   6 -12    2.76    0.28
  -5  -6  12    2.43    0.36
  -5  -7  12   -0.02    0.39
  -4   3  12   91.25    2.73
  -4   3  12   97.61    2.73
  -4   1  12   32.11    0.99
   4   0 -12  177.71    5.17
  -4   0  12  180.84    5.18
   4   1 -12   31.91    0.98
   4   1 -12   31.41    0.98
  -4  -1  12   30.77    1.02
   4   2 -12    8.85    0.36
   4   2 -12    8.18    0.36
  -4  -2  12    7.46    0.36
   4   3 -12   95.21    2.75
   4   3 -12   95.41    2.75
  -4  -3  12   90.14    2.77
   4   4 -12   14.74    0.58
   4   4 -12   15.25    0.57
  -4  -4  12   15.60    0.60
   4   5 -12   41.65    1.26
   4   5 -12   39.25    1.25
  -4  -5  12   40.27    1.31
   4   6 -12    0.32    0.22
  -4  -6  12    0.24    0.28
  -4  -7  12   16.48    0.85
  -3   3  12    8.67    0.32
  -3   3  12    8.78    0.31
   3  -1 -12   24.00    0.75
   3   0 -12    0.05    0.10
   3   1 -12   24.95    0.80
   3   1 -12   25.12    0.79
   3   2 -12   47.09    1.40
   3   2 -12   45.56    1.40
   3   3 -12    8.68    0.37
   3   3 -12    8.13    0.37
   3   4 -12    0.86    0.18
   3   4 -12    1.03    0.18
   3   5 -12   12.92    0.54
   3   5 -12   12.22    0.50
   3   6 -12    0.32    0.20
   3   6 -12   -0.19    0.20
  -3  -6  12   -0.09    0.25
   2  -4 -12   11.52    0.40
   2  -3 -12   67.35    1.95
  -2   3  12   65.34    1.95
  -2   3  12   68.38    1.95
   2  -2 -12    1.07    0.11
  -2   2  12    0.99    0.14
   2  -1 -12   30.42    0.93
   2   0 -12   15.48    0.51
   2   1 -12   27.37    0.88
   2   2 -12    0.98    0.13
   2   2 -12    1.13    0.14
   2   3 -12   67.33    1.97
   2   3 -12   65.36    1.97
   2   4 -12   11.48    0.47
   2   4 -12   12.66    0.47
   2   5 -12   25.51    0.86
   2   5 -12   28.08    0.86
   2   6 -12   23.09    0.75
  -2  -7  12    0.21    0.35
   1  -5 -12   14.27    0.47
   1  -4 -12    8.66    0.32
   1  -3 -12    4.51    0.22
  -1   3  12    4.69    0.24
   1  -2 -12    1.95    0.16
  -1   2  12    1.78    0.22
   1  -1 -12    0.11    0.09
   1   0 -12   -0.04    0.09
   1   1 -12    0.05    0.10
   1   2 -12    1.84    0.19
  -1  -2  12    1.98    0.19
   1   3 -12    4.20    0.26
   1   3 -12    4.59    0.27
  -1  -3  12    4.85    0.27
   1   4 -12    8.51    0.38
   1   4 -12    8.87    0.39
  -1  -4  12    9.41    0.40
   1   5 -12   15.20    0.55
   1   5 -12   15.30    0.55
  -1  -5  12   15.16    0.60
  -1  -6  12    0.44    0.28
   0  -6 -12    2.62    0.28
   0  -5 -12    6.10    0.29
   0  -4 -12    2.97    0.21
   0  -3 -12   10.49    0.37
   0  -2 -12    2.37    0.17
   0   2  12    2.07    0.22
   0  -1 -12    1.78    0.17
   0   1  12    2.09    0.22
   0   0 -12    1.05    0.12
   0  -1  12    1.65    0.16
   0   2 -12    2.82    0.21
   0  -2  12    2.96    0.20
   0   3 -12    9.78    0.38
   0   3 -12    9.21    0.39
   0  -3  12    9.74    0.39
   0   4 -12    3.03    0.26
   0   4 -12    3.15    0.27
   0  -4  12    2.81    0.27
   0   5 -12    6.18    0.33
   0   5 -12    5.75    0.34
   0  -5  12    6.22    0.38
   0  -6  12    3.16    0.35
  -1  -7 -12    1.05    0.29
  -1  -6 -12    2.48    0.31
  -1  -5 -12   -0.03    0.15
  -1  -4 -12    0.99    0.14
   1   4  12    1.48    0.16
  -1  -3 -12    2.40    0.19
   1   3  12    1.95    0.24
  -1  -2 -12   12.38    0.41
   1   2  12   11.25    0.45
  -1  -1 -12    2.88    0.19
   1   1  12    2.79    0.25
  -1   0 -12   -0.07    0.09
   1   0  12    0.01    0.08
   1   0  12    0.07    0.15
   1  -1  12    3.07    0.19
  -1   2 -12   11.16    0.42
   1  -2  12   11.85    0.42
  -1   3 -12    2.16    0.22
   1  -3  12    1.84    0.20
  -1   4 -12    1.34    0.18
  -1   4 -12    0.97    0.17
   1  -4  12    1.00    0.18
  -1   5 -12    0.00    0.16
  -1   5 -12    0.13    0.16
   1  -5  12   -0.13    0.19
   1  -6  12    2.61    0.31
  -2  -7 -12    1.78    0.38
  -2  -6 -12    9.62    0.48
  -2  -5 -12    2.33    0.29
  -2  -4 -12   42.56    1.28
   2   4  12   42.24    1.28
  -2  -3 -12    3.72    0.24
   2   3  12    4.29    0.31
  -2  -2 -12   18.69    0.61
   2   2  12   19.15    0.65
  -2  -1 -12   17.82    0.58
   2   1  12   17.22    0.63
   2   0  12    0.04    0.09
   2   0  12    0.15    0.16
  -2   1 -12   17.75    0.59
   2  -1  12   17.89    0.64
   2  -1  12   17.69    0.58
  -2   2 -12   18.91    0.63
   2  -2  12   19.72    0.71
   2  -2  12   19.06    0.64
  -2   3 -12    4.52    0.28
   2  -3  12    4.27    0.27
  -2   4 -12   42.33    1.31
  -2   4 -12   43.47    1.31
   2  -4  12   43.58    1.33
  -2   5 -12    2.49    0.28
  -2   5 -12    2.77    0.30
   2  -5  12    3.03    0.34
   2  -6  12    8.74    0.55
  -3  -5 -12    0.09    0.20
  -3  -4 -12   -0.01    0.17
   3   4  12    0.18    0.22
  -3  -3 -12   12.32    0.47
   3   3  12   12.83    0.51
  -3  -2 -12   33.11    1.04
   3   2  12   34.49    1.11
  -3  -1 -12    4.59    0.25
   3   1  12    4.35    0.22
   3   1  12    4.57    0.33
  -3   0 -12    0.09    0.11
   3   0  12    0.14    0.10
   3   0  12    0.00    0.18
  -3   1 -12    4.12    0.25
   3  -1  12    4.46    0.24
   3  -1  12    4.01    0.35
  -3   2 -12   32.09    1.01
   3  -2  12   31.89    1.01
   3  -2  12   32.95    1.07
  -3   3 -12   11.84    0.45
   3  -3  12   11.68    0.46
   3  -3  12   12.00    0.58
  -3   4 -12    0.10    0.17
  -3   4 -12    0.07    0.17
   3  -4  12    0.17    0.17
   3  -4  12    0.06    0.30
  -3   5 -12   -0.05    0.17
  -3   5 -12    0.18    0.19
   3  -5  12    0.13    0.40
   3  -5  12   -0.03    0.22
   3  -6  12    0.21    0.30
   3  -6  12    0.30    0.53
  -4  -6 -12   28.10    1.00
  -4  -5 -12    0.18    0.24
  -4  -4 -12   51.27    1.56
  -4  -3 -12    0.22    0.17
   4   3  12    0.31    0.25
  -4  -2 -12   30.22    0.98
   4   2  12   32.05    1.02
   4   2  12   30.81    0.93
  -4  -1 -12   50.57    1.56
   4   1  12   53.02    1.54
  -4   0 -12   13.74    0.51
   4   0  12   14.26    0.49
   4   0  12   13.69    0.58
  -4   1 -12   51.02    1.51
   4  -1  12   48.33    1.56
   4  -1  12   50.68    1.51
  -4   2 -12   29.86    0.95
   4  -2  12   30.46    0.96
  -4   3 -12    0.47    0.17
   4  -3  12    0.25    0.28
   4  -3  12    0.32    0.16
  -4   4 -12   53.94    1.59
  -4   4 -12   52.11    1.57
   4  -4  12   51.51    1.70
   4  -4  12   52.06    1.61
  -4   5 -12    0.14    0.19
  -4   5 -12    0.18    0.19
   4  -5  12    0.33    0.44
   4  -5  12    0.10    0.25
   4  -6  12   25.41    1.25
  -5  -6 -12    1.81    0.41
  -5  -5 -12   10.14    0.55
  -5  -5 -12    9.53    0.57
  -5  -4 -12   13.86    0.59
  -5  -4 -12   13.19    0.58
  -5  -3 -12    0.77    0.20
  -5  -3 -12    0.83    0.26
  -5  -2 -12    2.06    0.22
   5   2  12    2.73    0.21
  -5  -1 -12   10.75    0.45
   5   1  12   11.05    0.54
   5   1  12   11.02    0.42
  -5   0 -12   -0.01    0.15
   5   0  12    0.02    0.13
   5   0  12    0.19    0.29
  -5   1 -12   11.47    0.46
   5  -1  12   10.84    0.57
   5  -1  12   11.34    0.45
  -5   2 -12    2.72    0.29
   5  -2  12    2.46    0.27
   5  -2  12    2.00    0.33
  -5   3 -12    1.04    0.20
   5  -3  12    1.00    0.20
   5  -3  12    0.94    0.34
  -5   4 -12   13.49    0.52
   5  -4  12   11.89    0.55
   5  -4  12   12.38    0.76
   5  -5  12    9.80    0.85
   5  -5  12   10.36    0.56
   5  -6  12    2.03    0.84
  -6  -6 -12    9.76    0.88
  -6  -6 -12   12.59    0.85
  -6  -5 -12    8.70    0.58
  -6  -4 -12   -0.03    0.27
  -6  -4 -12    0.19    0.26
  -6  -3 -12    2.73    0.28
  -6  -3 -12    2.33    0.28
  -6  -2 -12    0.59    0.25
  -6  -2 -12    0.53    0.22
   6   2  12    0.40    0.15
  -6  -1 -12    5.06    0.38
   6   1  12    6.19    0.32
   6   0  12    1.02    0.32
  -6   1 -12    5.51    0.37
   6  -1  12    5.97    0.35
   6  -1  12    5.65    0.55
  -6   2 -12    0.32    0.20
   6  -2  12    0.42    0.60
   6  -2  12    0.78    0.20
  -6   3 -12    2.99    0.35
   6  -3  12    2.64    0.44
   6  -3  12    2.71    0.27
  -6   4 -12    0.00    0.23
   6  -4  12   -0.05    0.47
   6  -4  12   -0.04    0.24
   6  -5  12    7.95    0.99
   6  -5  12    8.77    0.59
  -7  -5 -12    0.27    0.35
  -7  -4 -12    1.49    0.33
  -7  -4 -12    2.03    0.37
  -7  -3 -12    0.70    0.27
  -7  -3 -12    0.74    0.30
   7   3  12    0.61    0.17
  -7  -2 -12    0.15    0.26
  -7  -2 -12   -0.06    0.24
   7   2  12    0.05    0.18
  -7  -1 -12   -0.15    0.26
   7   1  12    0.02    0.18
  -7   0 -12   -0.03    0.22
   7   0  12    0.06    0.19
  -7   1 -12   -0.06    0.23
   7  -1  12    0.10    0.20
   7  -1  12    0.09    0.39
  -7   2 -12    0.09    0.23
   7  -2  12    0.16    0.41
   7  -2  12   -0.08    0.21
  -7   3 -12    0.78    0.26
   7  -3  12    0.51    0.49
   7  -3  12    0.64    0.25
  -7   4 -12    1.92    0.33
   7  -4  12    1.66    0.33
   7  -4  12    1.67    0.59
   7  -5  12    0.13    0.76
  -8  -5 -12   -0.04    0.41
  -8  -4 -12    1.36    0.37
  -8  -3 -12    0.17    0.31
  -8  -2 -12    0.15    0.28
   8   2  12   -0.04    0.23
  -8  -1 -12   15.10    0.68
   8   1  12   14.86    0.61
  -8   0 -12   11.07    0.58
   8   0  12   11.43    0.53
  -8   1 -12   14.32    0.71
   8  -1  12   14.25    0.63
  -8   2 -12    0.09    0.46
   8  -2  12    0.17    0.27
  -8   3 -12    0.04    0.31
   8  -3  12    0.12    0.30
  -8   4 -12    1.33    0.34
  -9  -4 -12    0.77    0.44
  -9  -2 -12    0.65    0.35
   9   2  12    0.66    0.29
  -9  -1 -12    1.80    0.37
   9   1  12    2.58    0.33
   9   0  12    0.16    0.28
   9  -1  12    3.12    0.35
   9  -2  12    0.57    0.33
  -9   4 -12    1.24    0.41
 -10  -3 -12    3.27    0.51
 -10  -2 -12    4.60    0.52
  10   2  12    4.30    0.42
 -10  -1 -12   22.88    1.04
  10   1  12   23.99    0.95
  10   0  12    8.71    0.66
  10  -1  12   22.49    0.94
 -11  -1 -12    4.04    0.59
  11   1  12    3.44    0.50
  11   0  12   -0.04    0.45
 -12   2  13    0.86    0.67
 -12   1  13   -0.18    0.51
 -12   0  13   -0.25    0.49
 -12  -1  13   -0.05    0.51
 -12  -2  13    1.22    0.57
 -11   2  13   -0.14    0.42
  11  -1 -13    3.53    0.44
 -11   1  13    3.19    0.45
  11   0 -13    2.16    0.39
 -11   0  13    2.37    0.44
  11   1 -13    2.60    0.39
 -11  -1  13    3.16    0.47
  11   2 -13    1.10    0.45
 -11  -2  13    1.08    0.45
 -11  -3  13    0.54    0.49
  10  -4 -13    5.16    0.63
  10  -3 -13    1.47    0.35
 -10   3  13   -0.01    0.37
  10  -2 -13    0.40    0.31
 -10   2  13    0.01    0.33
  10  -1 -13    1.75    0.37
 -10   1  13    1.81    0.36
  10   0 -13    0.09    0.34
 -10   0  13   -0.19    0.33
  10   1 -13    1.59    0.32
 -10  -1  13    1.65    0.36
  10   2 -13    0.27    0.31
 -10  -2  13    0.68    0.37
  10   3 -13    1.49    0.39
 -10  -3  13    1.15    0.41
  10   4 -13    3.88    0.46
 -10  -4  13    4.34    0.52
   9  -5 -13    3.83    0.43
   9  -4 -13   14.12    0.69
   9  -2 -13    5.26    0.46
  -9   2  13    6.00    0.47
   9  -1 -13    2.88    0.29
  -9   1  13    2.59    0.32
   9   0 -13    2.62    0.29
  -9   0  13    2.50    0.32
   9   1 -13    2.93    0.30
  -9  -1  13    2.72    0.33
   9   2 -13    6.30    0.49
  -9  -2  13    6.05    0.53
   9   3 -13    2.16    0.33
  -9  -3  13    2.89    0.38
   9   4 -13   14.08    0.75
  -9  -4  13   14.10    0.80
   9   5 -13    4.37    0.47
  -9  -5  13    3.57    0.51
   8  -5 -13    5.50    0.51
   8  -4 -13    1.40    0.28
   8  -3 -13    0.07    0.23
  -8   3  13    0.04    0.23
   8  -2 -13   10.66    0.51
  -8   2  13   11.50    0.52
   8  -1 -13   -0.01    0.20
  -8   1  13    0.28    0.22
   8   0 -13    0.03    0.20
   8   1 -13    0.27    0.21
  -8  -1  13    0.07    0.23
   8   2 -13   10.59    0.57
   8   2 -13   11.03    0.54
  -8  -2  13   11.54    0.57
   8   3 -13   -0.06    0.25
  -8  -3  13    0.36    0.28
   8   4 -13    1.51    0.32
  -8  -4  13    1.37    0.34
   8   5 -13    5.34    0.59
  -8  -5  13    6.26    0.66
   7  -6 -13    5.04    0.53
   7  -5 -13    4.76    0.44
   7  -4 -13   85.06    2.51
   7  -3 -13    0.16    0.20
  -7   3  13    0.17    0.19
   7  -2 -13   44.66    1.37
  -7   2  13   43.98    1.36
   7  -1 -13   12.73    0.52
  -7   1  13   13.25    0.53
   7   0 -13    3.16    0.30
  -7   0  13    2.69    0.33
   7   1 -13   11.25    0.48
   7   1 -13   11.29    0.51
  -7  -1  13   11.07    0.51
   7   2 -13   41.95    1.31
   7   2 -13   41.31    1.33
  -7  -2  13   41.33    1.33
   7   3 -13    0.21    0.22
   7   3 -13    0.01    0.25
  -7  -3  13    0.16    0.23
   7   4 -13   82.29    2.46
  -7  -4  13   81.42    2.50
   7   5 -13    4.80    0.54
  -7  -5  13    5.48    0.58
   7   6 -13    4.70    0.44
  -7  -6  13    6.07    0.75
   6  -6 -13    2.36    0.30
   6  -3 -13    0.05    0.18
  -6   3  13    0.07    0.16
   6  -2 -13   69.09    2.05
   6  -1 -13    4.10    0.29
  -6   1  13    4.42    0.31
   6   0 -13   -0.05    0.15
  -6   0  13    0.01    0.16
   6   1 -13    4.09    0.30
   6   1 -13    3.72    0.32
  -6  -1  13    4.13    0.32
   6   2 -13   69.01    2.00
   6   2 -13   65.38    1.99
  -6  -2  13   64.50    2.01
   6   3 -13    0.28    0.20
  -6  -3  13    0.02    0.21
   6   4 -13    8.00    0.50
   6   4 -13    7.44    0.45
  -6  -4  13    7.46    0.50
   6   5 -13   14.82    0.66
  -6  -5  13   15.18    0.73
   6   6 -13    1.85    0.34
  -6  -6  13    2.29    0.40
  -5   3  13   10.51    0.40
  -5   2  13    0.04    0.16
  -5   1  13   24.78    0.80
   5   0 -13    0.64    0.20
   5   0 -13    0.60    0.16
  -5   0  13    0.61    0.16
   5   1 -13   25.62    0.84
   5   1 -13   26.33    0.85
  -5  -1  13   25.94    0.86
   5   2 -13    2.21    0.27
   5   2 -13    2.00    0.20
  -5  -2  13    2.33    0.28
   5   3 -13    9.45    0.45
   5   3 -13   10.64    0.47
  -5  -3  13   10.22    0.48
   5   4 -13    6.13    0.40
   5   4 -13    5.79    0.43
  -5  -4  13    5.65    0.42
   5   5 -13    1.79    0.26
   5   5 -13    1.57    0.30
  -5  -5  13    1.55    0.30
   5   6 -13   11.70    0.59
   5   6 -13   10.91    0.62
  -5  -6  13   13.20    0.72
  -4   3  13    3.52    0.25
  -4   3  13    3.77    0.23
   4  -1 -13    0.60    0.14
  -4   1  13    0.76    0.14
   4   0 -13    0.08    0.15
  -4   0  13    0.12    0.13
   4   1 -13    0.82    0.15
   4   1 -13    0.66    0.15
  -4  -1  13    0.57    0.15
   4   2 -13    1.00    0.17
   4   2 -13    1.33    0.20
   4   3 -13    4.04    0.31
  -4  -3  13    4.34    0.32
   4   4 -13   -0.07    0.20
   4   4 -13    0.04    0.19
  -4  -4  13   -0.09    0.19
   4   5 -13    6.88    0.52
   4   5 -13    6.57    0.42
  -4  -5  13    6.21    0.46
   4   6 -13    0.26    0.28
   4   6 -13    0.05    0.26
  -4  -6  13    0.34    0.32
  -4  -7  13    0.31    0.42
  -3   3  13   34.03    1.00
  -3   3  13   33.15    1.01
   3  -1 -13   39.92    1.21
   3   0 -13   21.66    0.70
   3   1 -13   40.32    1.23
   3   2 -13    9.54    0.40
   3   2 -13    9.80    0.40
   3   3 -13   33.82    1.07
   3   3 -13   33.98    1.07
   3   4 -13    5.93    0.36
   3   4 -13    5.08    0.35
   3   5 -13    6.75    0.42
   3   5 -13    6.37    0.40
   3   6 -13   -0.06    0.24
   3   6 -13   -0.03    0.24
  -3  -6  13    0.18    0.29
  -3  -7  13    5.82    0.64
   2  -4 -13    1.85    0.21
   2  -3 -13    3.29    0.22
  -2   3  13    3.43    0.24
  -2   3  13    3.17    0.20
   2  -2 -13   24.53    0.75
  -2   2  13   23.13    0.77
   2  -1 -13    2.25    0.19
   2   0 -13   -0.05    0.11
   2   1 -13    2.12    0.21
   2   2 -13   22.92    0.74
   2   2 -13   22.28    0.74
   2   3 -13    3.32    0.27
   2   3 -13    3.43    0.28
   2   4 -13    2.17    0.22
   2   4 -13    1.96    0.21
   2   5 -13    5.17    0.36
   2   5 -13    4.94    0.37
  -2  -7  13    0.02    0.36
   1  -5 -13    3.19    0.25
   1  -4 -13   11.18    0.40
   1  -3 -13   59.49    1.72
  -1   3  13   57.66    1.73
   1  -2 -13    3.11    0.21
  -1   2  13    2.97    0.26
   1  -1 -13  100.30    2.92
   1   0 -13    5.60    0.27
   1   1 -13   99.35    2.90
   1   2 -13    2.83    0.23
   1   3 -13   58.41    1.76
   1   3 -13   58.26    1.77
  -1  -3  13   60.27    1.77
   1   4 -13   10.25    0.64
   1   4 -13   10.65    0.44
  -1  -4  13   10.28    0.46
   1   5 -13    3.33    0.33
   1   5 -13    3.27    0.35
  -1  -5  13    2.84    0.28
   1   6 -13   -0.06    0.20
   1   6 -13    0.99    0.20
   0  -6 -13    0.69    0.21
   0  -5 -13    0.07    0.15
   0  -4 -13   11.37    0.42
   0  -3 -13    0.27    0.12
   0   3  13    0.35    0.16
   0  -2 -13   48.55    1.45
   0   2  13   48.73    1.47
   0  -1 -13    2.23    0.19
   0   1  13    2.18    0.26
   0   0 -13    0.07    0.11
   0   1 -13    1.96    0.20
   0  -1  13    2.58    0.19
   0   2 -13   48.58    1.45
   0  -2  13   47.97    1.45
   0   3 -13    0.38    0.15
   0   3 -13    0.35    0.16
   0  -3  13    0.43    0.14
   0   4 -13   11.16    0.45
   0   4 -13   10.44    0.44
   0  -4  13   10.22    0.45
   0   5 -13    0.14    0.19
   0   5 -13   -0.04    0.21
   0  -5  13    0.21    0.22
   0  -6  13    1.05    0.31
  -1  -6 -13    0.02    0.23
  -1  -5 -13    9.42    0.41
  -1  -4 -13    9.40    0.39
  -1  -3 -13    1.35    0.15
   1   3  13    1.12    0.21
  -1  -2 -13   19.79    0.62
   1   2  13   18.60    0.66
  -1  -1 -13  147.82    4.32
   1   1  13  151.11    4.34
  -1   0 -13  150.49    4.33
   1   0  13  152.25    4.32
   1   0  13  146.84    4.36
  -1   1 -13  154.49    4.54
   1  -1  13  159.28    4.53
  -1   2 -13   18.77    0.65
   1  -2  13   20.27    0.65
  -1   3 -13    1.20    0.17
   1  -3  13    1.09    0.16
  -1   4 -13   10.15    0.44
  -1   4 -13    9.80    0.48
   1  -4  13    9.77    0.44
  -1   5 -13    8.69    0.42
  -1   5 -13    9.56    0.43
   1  -5  13    9.61    0.48
   1  -6  13    0.10    0.29
  -2  -6 -13    0.37    0.27
  -2  -5 -13   23.09    0.78
  -2  -4 -13    0.97    0.18
   2   4  13    1.26    0.21
  -2  -3 -13    0.72    0.15
   2   3  13    0.95    0.21
  -2  -2 -13    1.05    0.15
  -2  -1 -13   26.28    0.93
   2   1  13   27.97    0.82
   2   1  13   26.61    0.89
  -2   0 -13    0.01    0.12
   2   0  13    0.04    0.10
   2   0  13   -0.01    0.18
  -2   1 -13   26.52    0.82
   2  -1  13   25.67    0.88
   2  -1  13   25.38    0.82
  -2   2 -13    0.87    0.16
   2  -2  13    1.07    0.15
  -2   3 -13    1.04    0.18
   2  -3  13    1.16    0.17
   2  -3  13    0.78    0.32
  -2   4 -13    1.14    0.20
   2  -4  13    1.21    0.20
  -2   5 -13   23.29    0.79
  -2   5 -13   22.58    0.79
   2  -5  13   25.61    0.85
   2  -6  13    0.54    0.58
   2  -6  13    0.37    0.32
  -3  -6 -13   11.65    0.61
  -3  -5 -13    0.40    0.26
  -3  -3 -13    4.77    0.35
   3   3  13    4.23    0.39
  -3  -2 -13    4.49    0.28
   3   2  13    4.89    0.38
  -3  -1 -13   11.63    0.45
   3   1  13   11.44    0.75
   3   1  13   12.34    0.42
  -3   0 -13    2.43    0.23
   3   0  13    2.18    0.21
   3   0  13    1.62    0.24
  -3   1 -13   12.35    0.46
   3  -1  13   11.98    0.55
   3  -1  13   12.13    0.45
  -3   2 -13    5.19    0.32
   3  -2  13    5.28    0.29
   3  -2  13    4.81    0.45
  -3   3 -13    4.13    0.35
   3  -3  13    3.86    0.30
   3  -3  13    3.87    0.48
  -3   4 -13    0.55    0.20
  -3   4 -13    0.66    0.19
   3  -4  13    0.52    0.20
   3  -4  13    1.18    0.36
  -3   5 -13    0.26    0.21
  -3   5 -13    0.34    0.21
   3  -5  13    0.33    0.28
   3  -5  13    0.59    0.46
   3  -6  13   11.24    1.06
  -4  -6 -13    2.71    0.41
  -4  -5 -13    4.33    0.45
  -4  -4 -13   10.57    0.49
  -4  -3 -13    0.18    0.19
  -4  -2 -13    0.29    0.17
   4   2  13    0.35    0.11
   4   2  13    0.55    0.25
  -4  -1 -13    0.00    0.16
   4   1  13    0.19    0.13
   4   1  13    0.03    0.22
  -4   0 -13   -0.03    0.16
   4   0  13   -0.17    0.23
   4   0  13    0.04    0.13
  -4   1 -13    0.02    0.16
   4  -1  13   -0.11    0.13
   4  -1  13    0.00    0.25
  -4   2 -13    0.46    0.17
   4  -2  13    0.43    0.16
   4  -2  13    0.44    0.28
  -4   3 -13    0.18    0.18
   4  -3  13    0.12    0.17
   4  -3  13    0.24    0.32
  -4   4 -13   10.03    0.50
  -4   4 -13   10.16    0.48
   4  -4  13   11.37    0.72
   4  -4  13   10.72    0.51
  -4   5 -13    5.20    0.38
  -4   5 -13    4.87    0.38
   4  -5  13    4.47    0.47
   4  -5  13    5.56    0.58
   4  -6  13    2.47    0.71
  -5  -5 -13    4.49    0.55
  -5  -4 -13    2.19    0.34
  -5  -3 -13    0.91    0.23
  -5  -2 -13   13.49    0.55
   5   2  13   14.27    0.52
  -5  -1 -13    5.37    0.36
   5   1  13    5.88    0.31
  -5   0 -13   68.07    2.01
   5   0  13   65.18    1.99
   5   0  13   67.18    2.06
  -5   1 -13    5.26    0.35
   5  -1  13    5.99    0.53
   5  -1  13    5.96    0.33
  -5   2 -13   13.45    0.55
   5  -2  13   13.31    0.53
   5  -2  13   13.82    0.71
  -5   3 -13    1.54    0.24
   5  -3  13    1.64    0.23
  -5   4 -13    2.44    0.27
   5  -4  13    2.77    0.29
   5  -4  13    2.43    0.62
  -5   5 -13    4.30    0.40
   5  -5  13    4.17    0.51
  -6  -5 -13    0.69    0.41
  -6  -4 -13    0.74    0.29
  -6  -3 -13    2.12    0.30
  -6  -2 -13    1.63    0.26
   6   2  13    1.39    0.18
  -6  -1 -13    1.37    0.24
   6   1  13    1.35    0.20
  -6   0 -13    0.08    0.21
   6   0  13    0.14    0.18
  -6   1 -13    1.81    0.40
   6  -1  13    1.77    0.38
   6  -1  13    1.49    0.22
  -6   2 -13    1.73    0.25
   6  -2  13    1.61    0.41
   6  -2  13    1.42    0.23
  -6   3 -13    2.77    0.28
   6  -3  13    1.86    0.27
   6  -3  13    1.83    0.47
  -6   4 -13    0.57    0.27
   6  -4  13    0.54    0.29
   6  -4  13    0.31    0.54
   6  -5  13    1.04    0.71
  -7  -5 -13    3.03    0.44
  -7  -4 -13    4.19    0.54
  -7  -3 -13    2.94    0.35
  -7  -3 -13    2.15    0.35
  -7  -2 -13   42.66    1.38
   7   2  13   42.42    1.31
  -7  -1 -13    1.33    0.28
   7   1  13    1.04    0.22
  -7   0 -13   88.31    2.62
   7   0  13   87.32    2.61
  -7   1 -13    1.10    0.27
   7  -1  13    0.82    0.24
  -7   2 -13   40.70    1.33
   7  -2  13   42.02    1.33
  -7   3 -13    1.92    0.31
  -7   4 -13    4.49    0.52
   7  -4  13    4.24    0.54
  -8  -4 -13    3.69    0.51
   8   2  13    6.46    0.45
   8   1  13    9.02    0.50
   8   0  13    0.32    0.26
   8  -1  13    8.79    0.55
   8  -2  13    5.82    0.52
   8  -3  13    4.39    0.42
  -8   4 -13    2.43    0.53
  -9  -2 -13    5.49    0.68
   9   2  13    6.54    0.53
   9   1  13    1.87    0.33
   9   0  13    3.43    0.37
   9  -1  13    1.66    0.38
   9  -2  13    5.75    0.61
 -10  -2 -13    1.77    0.61
  10   2  13    1.13    0.41
  10   1  13    0.11    0.39
  10  -1  13   -0.06    0.41
 -12   1  14   -0.34    0.56
 -12   0  14    0.03    0.54
 -12  -1  14    2.46    0.59
 -11   2  14   -0.03    0.46
 -11   1  14   -0.34    0.43
 -11   0  14   -0.03    0.43
 -11  -1  14    0.97    0.46
 -11  -2  14    2.00    0.50
 -11  -3  14    1.54    0.54
  10  -2 -14    0.67    0.35
 -10   2  14    0.21    0.35
  10  -1 -14   -0.08    0.31
 -10   1  14    0.03    0.35
  10   0 -14    2.84    0.36
  10   1 -14    0.05    0.32
 -10  -1  14    0.17    0.36
  10   2 -14    0.60    0.36
 -10  -2  14    0.43    0.39
  10   3 -14   19.93    0.92
 -10  -3  14   20.16    0.98
  10   4 -14    9.46    0.84
 -10  -4  14    9.79    0.87
   9  -4 -14    0.96    0.35
  -9   2  14   27.70    0.99
   9  -1 -14    0.00    0.26
  -9   1  14   -0.13    0.29
   9   0 -14   -0.14    0.26
  -9   0  14    0.00    0.29
   9   1 -14    0.17    0.27
  -9  -1  14    0.23    0.30
   9   2 -14   58.46    1.81
  -9  -2  14   56.58    1.84
   9   3 -14    5.63    0.60
  -9  -3  14    4.50    0.60
   9   4 -14    0.54    0.40
  -9  -4  14    0.79    0.42
   8  -5 -14    2.84    0.39
   8  -4 -14    5.71    0.50
   8  -3 -14   29.56    0.91
  -8   3  14   22.42    0.88
   8  -2 -14    0.11    0.24
  -8   2  14    0.06    0.24
   8  -1 -14    3.65    0.39
  -8   1  14    3.56    0.41
   8   0 -14   18.31    0.71
  -8   0  14   19.58    0.74
   8   1 -14    3.12    0.33
   8   1 -14    3.16    0.40
  -8  -1  14    3.78    0.43
   8   2 -14    0.15    0.29
   8   2 -14    0.08    0.25
  -8  -2  14   -0.14    0.26
   8   3 -14   28.04    1.00
   8   4 -14    6.35    0.57
  -8  -4  14    6.30    0.61
   8   5 -14    2.34    0.44
  -8  -5  14    2.41    0.46
   7  -5 -14    8.12    0.54
   7  -4 -14    2.10    0.28
   7  -3 -14    4.21    0.38
  -7   3  14    3.06    0.34
   7  -2 -14    4.14    0.37
  -7   2  14    4.93    0.37
   7  -1 -14    1.96    0.23
  -7   1  14    1.63    0.24
   7   0 -14    0.17    0.19
  -7   0  14    0.03    0.20
   7   1 -14    1.40    0.24
   7   1 -14    1.55    0.22
  -7  -1  14    1.31    0.24
   7   2 -14    4.03    0.42
   7   2 -14    3.97    0.39
  -7  -2  14    4.24    0.41
   7   3 -14    2.95    0.36
   7   3 -14    3.40    0.42
  -7  -3  14    3.68    0.45
   7   4 -14    2.19    0.31
  -7  -4  14    2.36    0.33
   7   5 -14    7.97    0.62
  -7  -5  14    8.22    0.65
  -6   3  14   36.14    1.11
   6  -2 -14   14.99    0.54
  -6   2  14   12.64    0.52
   6  -1 -14   15.99    0.59
  -6   1  14   15.91    0.59
   6   0 -14   32.30    1.01
   6   0 -14   30.40    1.01
  -6   0  14   31.22    1.02
   6   1 -14   15.94    0.60
  -6  -1  14   16.24    0.63
   6   2 -14   16.35    0.60
   6   2 -14   14.48    0.62
  -6  -2  14   16.04    0.64
   6   3 -14   35.38    1.17
   6   3 -14   37.39    1.19
  -6  -3  14   36.56    1.21
   6   4 -14   22.56    0.84
  -6  -4  14   23.38    0.89
   6   5 -14    3.75    0.36
  -6  -5  14    3.13    0.39
   6   6 -14   10.39    0.68
  -5   3  14    9.03    0.38
  -5   2  14    0.19    0.15
  -5   1  14    1.01    0.17
   5   0 -14    0.02    0.16
   5   0 -14   -0.01    0.15
  -5   0  14   -0.17    0.16
   5   1 -14    0.83    0.18
   5   1 -14    0.98    0.19
  -5  -1  14    0.79    0.19
   5   2 -14   17.65    0.63
   5   2 -14   16.95    0.64
  -5  -2  14   17.11    0.65
   5   3 -14    8.53    0.43
  -5  -3  14    8.15    0.46
   5   4 -14    3.45    0.43
   5   4 -14    3.13    0.29
  -5  -4  14    2.77    0.30
   5   5 -14   12.26    0.60
  -5  -5  14   13.09    0.67
   5   6 -14   -0.24    0.33
  -5  -6  14   -0.18    0.37
  -4   3  14    8.68    0.35
   4  -1 -14   17.65    0.61
  -4   1  14   18.21    0.62
   4   0 -14   42.03    1.30
  -4   0  14   42.97    1.31
   4   1 -14   17.31    0.62
   4   1 -14   18.39    0.63
   4   2 -14   49.42    1.56
   4   2 -14   50.36    1.53
   4   3 -14    7.66    0.42
   4   3 -14    8.08    0.41
   4   4 -14    7.06    0.45
   4   4 -14    6.82    0.42
  -4  -4  14    6.99    0.49
   4   5 -14    0.15    0.28
   4   5 -14    0.23    0.25
  -4  -5  14    0.19    0.26
   4   6 -14    3.45    0.34
   4   6 -14    3.02    0.35
  -4  -6  14    2.31    0.39
   3  -5 -14    0.07    0.18
   3  -4 -14    2.73    0.26
   3  -3 -14    6.35    0.32
  -3   3  14    7.07    0.30
  -3   3  14    7.18    0.34
   3  -2 -14   39.29    1.09
  -3   2  14   31.50    1.07
   3  -1 -14    2.90    0.23
   3   0 -14   -0.06    0.13
   3   1 -14    2.83    0.26
   3   2 -14   39.52    1.25
   3   2 -14   41.45    1.26
   3   3 -14    7.03    0.39
   3   3 -14    6.94    0.38
   3   4 -14    2.25    0.28
   3   4 -14    2.71    0.28
   3   5 -14    0.22    0.23
   3   5 -14    0.26    0.26
   3   6 -14    2.15    0.30
  -3  -6  14    1.78    0.35
   2  -6 -14    2.26    0.23
   2  -5 -14    1.89    0.19
   2  -4 -14   20.44    0.67
   2  -3 -14    6.02    0.30
  -2   3  14    6.23    0.32
  -2   3  14    6.33    0.28
   2  -2 -14    3.78    0.24
  -2   2  14    3.53    0.30
   2  -1 -14    0.06    0.12
   2   0 -14  256.91    7.39
   2   1 -14    0.05    0.14
   2   2 -14    3.81    0.32
   2   2 -14    3.70    0.28
   2   3 -14    5.94    0.35
   2   3 -14    5.84    0.34
   2   4 -14   22.05    0.74
   2   4 -14   19.69    0.73
   2   5 -14    1.30    0.25
   2   6 -14    2.16    0.28
   1  -6 -14    1.18    0.22
   1  -5 -14   27.47    0.87
   1  -4 -14    4.06    0.27
   1  -3 -14    0.57    0.14
  -1   3  14    0.48    0.18
   1  -2 -14   17.03    0.56
  -1   2  14   16.47    0.60
   1  -1 -14    6.46    0.30
  -1   1  14    6.72    0.37
   1   0 -14    0.14    0.13
   1   1 -14    6.51    0.32
   1   2 -14   15.61    0.56
   1   3 -14    0.42    0.21
   1   3 -14    0.68    0.18
   1   4 -14    4.16    0.34
   1   4 -14    4.14    0.33
  -1  -4  14    3.87    0.35
   1   5 -14   28.02    0.93
   1   5 -14   28.41    0.93
  -1  -5  14   27.60    0.98
   0  -6 -14   22.69    0.78
   0  -5 -14    8.62    0.40
   0  -4 -14   12.76    0.48
   0   4  14   12.85    0.48
   0  -3 -14   -0.03    0.13
   0   3  14    0.18    0.18
   0  -2 -14    1.35    0.15
   0  -1 -14   12.51    0.44
   0   1  14   10.86    0.48
   0   0 -14   22.27    0.72
   0   1 -14   11.63    0.45
   0  -1  14   12.13    0.44
   0   2 -14    1.26    0.17
   0  -2  14    1.59    0.17
   0   3 -14    0.09    0.17
   0   3 -14    0.18    0.19
   0  -3  14    0.25    0.16
   0   4 -14   12.91    0.53
   0   4 -14   12.60    0.53
   0  -4  14   14.23    0.55
   0   5 -14    9.08    0.46
   0   5 -14    8.67    0.46
   0  -5  14    9.33    0.51
   0   6 -14   22.38    0.79
   0  -6  14   24.60    0.96
  -1  -6 -14    0.32    0.27
  -1  -5 -14   18.96    0.67
  -1  -4 -14    0.01    0.17
   1   4  14    0.12    0.19
  -1  -3 -14    6.75    0.33
   1   3  14    6.87    0.39
  -1  -2 -14    0.58    0.14
   1   2  14    0.67    0.20
  -1  -1 -14    2.74    0.23
  -1   0 -14    0.11    0.13
   1   0  14   -0.08    0.19
   1   0  14   -0.09    0.11
  -1   1 -14    2.33    0.24
   1  -1  14    3.21    0.37
   1  -1  14    2.81    0.23
  -1   2 -14    0.61    0.16
   1  -2  14    0.41    0.14
  -1   3 -14    7.38    0.37
   1  -3  14    7.08    0.37
  -1   4 -14    0.01    0.20
  -1   4 -14   -0.17    0.19
   1  -4  14   -0.01    0.19
  -1   5 -14   17.80    0.67
  -1   5 -14   17.94    0.67
   1  -5  14   19.25    0.72
  -2  -5 -14   27.39    0.91
  -2  -4 -14    2.60    0.31
  -2  -3 -14   14.92    0.56
   2   3  14   14.43    0.59
  -2  -2 -14    1.10    0.17
   2   2  14    1.63    0.24
  -2  -1 -14   13.61    0.49
   2   1  14   13.17    0.56
  -2   0 -14    6.90    0.32
   2   0  14    5.67    0.29
  -2   1 -14   13.93    0.50
   2  -1  14   12.48    0.59
   2  -1  14   13.84    0.49
  -2   2 -14    1.02    0.20
   2  -2  14    0.91    0.17
   2  -2  14    1.45    0.28
  -2   3 -14   16.05    0.59
   2  -3  14   15.78    0.74
   2  -3  14   15.96    0.59
  -2   4 -14    2.13    0.24
  -2   4 -14    2.04    0.24
   2  -4  14    2.39    0.26
   2  -4  14    2.36    0.41
  -2   5 -14   26.67    0.89
  -2   5 -14   27.62    0.89
   2  -5  14   25.71    1.07
   2  -5  14   26.05    1.15
   2  -6  14    2.37    0.92
  -3  -6 -14    3.83    0.40
  -3  -5 -14    0.28    0.27
  -3  -4 -14    0.16    0.22
  -3  -3 -14    0.34    0.19
  -3  -2 -14    4.48    0.31
   3   2  14    4.96    0.47
  -3  -1 -14    4.99    0.31
   3   1  14    5.61    0.27
   3   1  14    5.36    0.42
  -3   0 -14   -0.03    0.15
   3   0  14    0.06    0.13
   3   0  14    0.07    0.24
  -3   1 -14    5.42    0.32
   3  -1  14    5.73    0.30
   3  -1  14    4.97    0.59
  -3   2 -14    5.62    0.36
   3  -2  14    4.80    0.55
   3  -2  14    5.59    0.32
  -3   3 -14    0.79    0.21
   3  -3  14    0.77    0.20
   3  -3  14    0.36    0.33
  -3   4 -14    0.06    0.22
  -3   4 -14    0.44    0.22
   3  -4  14    0.31    0.22
   3  -4  14    0.43    0.43
  -3   5 -14    0.18    0.24
  -3   5 -14    0.04    0.24
   3  -5  14    0.19    0.27
   3  -6  14    4.39    0.77
  -4  -6 -14    0.73    0.44
  -4  -5 -14   20.84    0.82
  -4  -4 -14    4.33    0.42
  -4  -3 -14   11.51    0.51
  -4  -2 -14    0.42    0.20
   4   2  14    0.39    0.12
  -4  -1 -14   19.62    0.69
   4   1  14   19.20    0.64
   4   0  14   31.18    0.98
   4   0  14   31.19    1.08
  -4   1 -14   17.68    0.65
   4  -1  14   16.73    0.79
   4  -1  14   18.53    0.76
  -4   2 -14    0.52    0.20
   4  -2  14    0.43    0.18
   4  -2  14    0.12    0.32
   4  -3  14   10.27    0.69
   4  -3  14    9.80    0.48
  -4   4 -14    4.61    0.43
  -4   4 -14    4.17    0.40
   4  -4  14    4.87    0.43
   4  -4  14    3.79    0.51
  -4   5 -14   22.58    0.80
  -4   5 -14   22.27    0.79
   4  -5  14   22.74    0.88
   4  -5  14   20.65    1.18
  -5  -5 -14   -0.06    0.48
  -5  -4 -14    0.05    0.29
  -5  -3 -14    5.20    0.43
  -5  -2 -14   29.77    0.99
  -5  -1 -14    0.92    0.22
   5   1  14    0.73    0.17
  -5   0 -14   -0.05    0.19
   5   0  14    0.02    0.17
  -5   1 -14    0.83    0.24
   5  -1  14    0.92    0.20
   5  -1  14    0.43    0.34
  -5   2 -14   32.57    1.05
   5  -2  14   32.84    1.04
   5  -2  14   29.95    1.18
  -5   3 -14    5.62    0.44
   5  -3  14    5.67    0.42
   5  -3  14    6.08    0.73
  -5   4 -14   -0.05    0.27
   5  -4  14   -0.03    0.53
   5  -4  14    0.11    0.28
  -5   5 -14    0.03    0.28
  -5   5 -14   -0.04    0.29
   5  -5  14    0.41    0.68
  -6  -4 -14    3.17    0.41
  -6  -3 -14   15.77    0.71
  -6  -2 -14    1.52    0.29
   6   2  14    1.35    0.20
  -6  -1 -14   13.59    0.60
   6   1  14   13.89    0.55
  -6   0 -14    3.41    0.41
   6   0  14    3.58    0.34
  -6   1 -14   13.01    0.60
   6  -1  14   13.64    0.56
  -6   2 -14    1.92    0.29
   6  -2  14    1.22    0.25
  -6   3 -14   16.93    0.69
   6  -3  14   14.78    0.68
  -6   4 -14    2.85    0.34
   6  -4  14    2.39    0.35
  -6   5 -14    0.17    0.32
   7   2  14    2.57    0.26
  -7  -1 -14    3.16    0.44
   7   1  14    2.68    0.28
   7   0  14    0.68    0.24
   7  -1  14    3.39    0.41
   7  -2  14    2.63    0.32
   7  -3  14    0.59    0.31
   8   2  14   19.32    0.75
   8   1  14    0.67    0.29
   8   0  14   22.93    0.86
   8  -1  14    1.14    0.32
   8  -2  14   18.95    0.81
   9   2  14    2.13    0.37
   9   1  14    0.33    0.34
   9   0  14   -0.18    0.35
   9  -1  14    0.14    0.37
   9  -2  14    2.45    0.56
  10   1  14    4.46    0.49
  10   0  14    0.99    0.45
 -11   2  15    0.03    0.51
 -11   1  15   -0.17    0.48
 -11   0  15    1.43    0.51
 -11  -1  15   -0.26    0.49
 -11  -2  15   11.71    0.95
  10  -2 -15    2.77    0.44
 -10   2  15    0.01    0.39
  10  -1 -15    0.01    0.36
 -10   1  15   -0.07    0.39
  10   0 -15   -0.13    0.34
 -10   0  15   -0.24    0.38
  10   1 -15    0.05    0.36
 -10  -1  15   -0.20    0.40
  10   2 -15    2.75    0.44
 -10  -3  15    5.87    0.77
   9  -4 -15   10.73    0.70
   9  -3 -15    0.07    0.33
  -9   3  15   -0.28    0.34
   9  -1 -15    8.30    0.66
  -9   1  15    8.79    0.60
   9   0 -15    1.68    0.37
  -9   0  15    1.43    0.34
   9   1 -15    8.72    0.59
  -9  -1  15    8.68    0.62
   9   2 -15   13.16    0.69
  -9  -2  15   13.02    0.74
   9   3 -15    0.13    0.36
  -9  -3  15    0.04    0.39
   9   4 -15   12.22    0.80
  -9  -4  15   10.79    0.84
   8  -5 -15    5.22    0.63
   8  -4 -15    2.99    0.37
   8  -3 -15    0.02    0.28
  -8   3  15    0.39    0.28
   8  -2 -15    2.99    0.31
  -8   2  15    3.30    0.33
   8  -1 -15    0.01    0.25
  -8   1  15    0.06    0.26
   8   0 -15   -0.10    0.23
  -8   0  15   -0.08    0.27
   8   1 -15    0.15    0.29
   8   1 -15   -0.05    0.25
  -8  -1  15    0.27    0.28
   8   2 -15    3.30    0.34
  -8  -2  15    3.11    0.36
   8   3 -15    0.01    0.31
  -8  -3  15    0.34    0.33
   8   4 -15    2.28    0.39
  -8  -4  15    3.37    0.44
   8   5 -15    4.49    0.51
  -8  -5  15    4.59    0.54
   7  -5 -15    0.31    0.35
   7  -4 -15    0.15    0.29
   7  -3 -15    0.71    0.26
  -7   3  15    0.50    0.24
   7  -2 -15    4.17    0.40
  -7   2  15    4.22    0.39
   7  -1 -15    0.77    0.23
  -7   1  15    0.68    0.24
   7   0 -15   18.48    0.69
   7   0 -15   19.37    0.72
  -7   0  15   16.95    0.82
   7   1 -15    0.51    0.23
   7   1 -15    0.58    0.32
  -7  -1  15    0.64    0.24
   7   2 -15    4.47    0.46
   7   2 -15    4.31    0.42
  -7  -2  15    3.68    0.45
   7   3 -15    0.32    0.28
  -7  -3  15    0.22    0.28
   7   4 -15    0.09    0.31
  -7  -4  15   -0.07    0.32
   7   5 -15    0.61    0.38
  -7  -5  15    0.73    0.40
  -6   3  15    0.68    0.21
   6  -2 -15   13.90    0.56
  -6   2  15   14.28    0.55
   6  -1 -15   10.11    0.48
  -6   1  15   10.53    0.47
   6   0 -15   -0.05    0.20
   6   0 -15   -0.10    0.19
  -6   0  15    0.02    0.19
   6   1 -15    9.97    0.49
   6   1 -15    9.94    0.49
  -6  -1  15   10.92    0.51
   6   2 -15   14.41    0.60
   6   2 -15   13.74    0.61
  -6  -2  15   13.87    0.61
   6   3 -15    0.38    0.28
   6   3 -15    0.28    0.24
  -6  -3  15    0.51    0.27
   6   4 -15    0.28    0.29
  -6  -4  15   -0.03    0.29
   6   5 -15    4.74    0.55
  -6  -5  15    6.04    0.62
  -5   3  15   14.23    0.56
  -5   3  15   14.31    0.53
  -5   2  15    1.34    0.19
   5  -1 -15    0.04    0.18
  -5   1  15    0.26    0.18
   5   0 -15   67.66    2.08
   5   0 -15   69.26    2.08
  -5   0  15   71.59    2.09
   5   1 -15    0.17    0.19
   5   1 -15    0.02    0.32
  -5  -1  15    0.09    0.18
   5   2 -15    1.83    0.23
   5   2 -15    1.47    0.24
  -5  -2  15    1.82    0.25
   5   3 -15   13.23    0.61
   5   3 -15   14.36    0.59
  -5  -3  15   14.25    0.61
   5   4 -15   20.31    0.77
  -5  -4  15   19.12    0.79
   5   5 -15    4.82    0.50
  -5  -5  15    4.66    0.55
   5   6 -15    1.23    0.39
   4  -6 -15    8.72    0.50
   4  -5 -15   13.15    0.55
   4  -4 -15    2.67    0.32
   4  -3 -15    2.61    0.29
  -4   3  15    2.46    0.24
  -4   3  15    2.42    0.27
   4  -2 -15   33.24    1.03
  -4   2  15   32.34    1.02
   4  -1 -15    5.80    0.33
  -4   1  15    5.24    0.32
   4   0 -15    0.19    0.17
  -4   0  15   -0.08    0.16
   4   1 -15    5.47    0.35
   4   1 -15    5.63    0.34
   4   2 -15   33.36    1.07
   4   2 -15   33.19    1.08
   4   3 -15    2.24    0.27
   4   3 -15    2.75    0.27
   4   4 -15    2.07    0.30
   4   4 -15    2.48    0.28
  -4  -4  15    2.56    0.30
   4   5 -15   14.07    0.64
  -4  -5  15   13.57    0.68
   4   6 -15    6.95    0.59
  -4  -6  15    7.99    0.66
   3  -6 -15    4.16    0.42
   3  -4 -15    4.88    0.33
   3  -3 -15    1.13    0.18
  -3   3  15    0.84    0.16
  -3   3  15    0.86    0.20
   3  -2 -15   23.46    0.77
  -3   2  15   24.06    0.77
   3  -1 -15   26.58    0.85
   3   0 -15   75.15    2.23
   3   1 -15   26.36    0.86
   3   2 -15   23.42    0.80
   3   2 -15   23.83    0.81
   3   3 -15    1.03    0.21
   3   3 -15    1.01    0.22
   3   4 -15    4.83    0.42
   3   4 -15    4.88    0.40
   3   5 -15   15.67    0.68
   3   5 -15   15.23    0.69
   3   6 -15    4.53    0.53
  -3  -6  15    3.86    0.42
   2  -6 -15    0.27    0.25
   2  -5 -15   14.20    0.55
   2  -4 -15    0.60    0.18
   2  -3 -15    2.70    0.26
  -2   3  15    2.65    0.31
  -2   3  15    2.93    0.24
   2  -2 -15    1.29    0.17
  -2   2  15    1.62    0.22
   2  -1 -15    0.15    0.15
   2   0 -15   -0.05    0.14
   2   1 -15   -0.01    0.15
   2   2 -15    1.63    0.21
   2   2 -15    1.91    0.27
   2   3 -15    2.81    0.32
   2   3 -15    2.60    0.32
   2   4 -15    0.99    0.24
   2   4 -15    0.16    0.22
   2   5 -15   15.03    0.65
   2   5 -15   14.52    0.63
   2   6 -15   -0.04    0.28
   2   6 -15    0.26    0.31
   1  -6 -15    1.57    0.27
   1  -5 -15    0.84    0.21
   1  -4 -15   19.74    0.67
   1  -3 -15    0.78    0.17
  -1   3  15    0.63    0.20
   1  -2 -15   23.51    0.75
  -1   2  15   22.28    0.78
   1  -1 -15    0.05    0.14
  -1   1  15   -0.06    0.20
   1   0 -15    0.44    0.15
   1   1 -15    0.09    0.15
   1   3 -15    0.81    0.21
   1   3 -15    0.32    0.19
   1   4 -15   20.16    0.73
   1   5 -15    1.24    0.28
   1   5 -15    1.33    0.27
   1   6 -15    1.07    0.34
   1   6 -15   -0.13    0.27
   0  -6 -15    0.93    0.29
   0  -5 -15    8.77    0.44
   0  -4 -15    0.41    0.18
   0   4  15    0.27    0.20
   0  -3 -15   11.68    0.46
   0   3  15   11.71    0.50
   0  -2 -15   17.80    0.61
   0   2  15   17.53    0.66
   0  -1 -15    0.43    0.15
   0   1  15    0.33    0.21
   0   0 -15    0.01    0.14
   0   0  15   -0.04    0.21
   0   1 -15    0.48    0.15
   0   2 -15   18.09    0.69
   0  -2  15   17.80    0.67
   0   3 -15   11.80    0.52
   0   3 -15   12.58    0.51
   0  -3  15   12.19    0.51
   0   4 -15    0.24    0.22
   0   4 -15    0.39    0.24
   0  -4  15    0.49    0.23
   0   5 -15    8.51    0.50
   0   5 -15    8.12    0.48
   0  -5  15    7.89    0.54
   0   6 -15    0.57    0.28
  -1  -6 -15    3.08    0.36
  -1  -5 -15    3.35    0.39
  -1  -4 -15    7.46    0.40
  -1  -3 -15    2.01    0.21
  -1  -2 -15    0.18    0.15
   1   2  15    0.04    0.22
  -1  -1 -15    0.75    0.16
   1   1  15    0.81    0.23
  -1   0 -15    1.17    0.18
   1   0  15    1.59    0.25
  -1   1 -15    0.92    0.17
   1  -1  15    0.74    0.26
   1  -1  15    0.80    0.15
  -1   2 -15    0.28    0.17
   1  -2  15    0.26    0.16
  -1   3 -15    1.89    0.23
   1  -3  15    1.37    0.21
  -1   4 -15    7.83    0.45
  -1   4 -15    7.63    0.46
   1  -4  15    7.54    0.45
  -1   5 -15    4.04    0.43
  -1   5 -15    4.61    0.43
   1  -5  15    4.15    0.46
  -1   6 -15   -0.06    0.25
  -2  -6 -15    2.22    0.38
  -2  -5 -15    0.12    0.27
  -2  -4 -15    4.05    0.37
  -2  -3 -15    1.21    0.21
  -2  -2 -15   57.97    1.74
  -2  -1 -15   -0.06    0.16
   2   1  15    0.01    0.23
  -2   0 -15   -0.01    0.16
   2   0  15   -0.12    0.13
   2   0  15    0.00    0.24
   2  -1  15   -0.13    0.27
   2  -1  15    0.06    0.15
  -2   2 -15   56.13    1.71
   2  -2  15   57.13    1.79
   2  -2  15   55.94    1.71
  -2   3 -15    1.54    0.29
   2  -3  15    1.04    0.38
   2  -3  15    1.36    0.22
  -2   4 -15    3.63    0.42
  -2   4 -15    4.51    0.41
   2  -4  15    3.71    0.49
  -2   5 -15    0.05    0.27
  -2   5 -15    0.14    0.26
   2  -5  15    0.00    0.58
   2  -5  15    0.06    0.29
   2  -6  15    0.69    1.08
  -3  -6 -15    1.40    0.43
  -3  -5 -15    4.36    0.50
  -3  -4 -15    0.92    0.26
  -3  -3 -15   38.39    1.21
  -3  -2 -15   14.06    0.55
  -3  -1 -15    0.38    0.18
   3   1  15    0.27    0.14
   3   0  15  116.59    3.63
   3   0  15  129.04    3.58
  -3   1 -15    0.16    0.18
   3  -1  15    0.29    0.29
   3  -1  15    0.14    0.16
  -3   2 -15   14.77    0.58
   3  -2  15   14.90    0.73
   3  -2  15   13.38    0.55
  -3   3 -15   40.67    1.27
   3  -3  15   38.34    1.40
   3  -3  15   40.80    1.27
  -3   4 -15    0.77    0.26
  -3   4 -15    1.09    0.27
   3  -4  15    0.99    0.27
   3  -4  15    1.16    0.49
  -3   5 -15    4.12    0.47
  -3   5 -15    4.66    0.48
   3  -5  15    4.29    0.68
   3  -5  15    4.77    0.53
  -4  -5 -15    9.55    0.65
  -4  -4 -15   -0.18    0.47
  -4  -2 -15    0.22    0.36
  -4  -1 -15    1.88    0.24
   4   1  15    1.37    0.18
  -4   0 -15   -0.06    0.21
   4   0  15   -0.08    0.16
  -4   1 -15    1.72    0.26
   4  -1  15    1.63    0.21
  -4   2 -15    0.20    0.22
   4  -2  15    0.01    0.37
   4  -2  15    0.03    0.20
  -4   3 -15   -0.10    0.24
   4  -3  15    0.07    0.23
   4  -3  15    0.11    0.42
  -4   4 -15    0.45    0.28
  -4   4 -15    0.13    0.28
   4  -4  15    0.58    0.58
   4  -4  15    0.21    0.29
  -4   5 -15    9.80    0.58
  -4   5 -15    9.75    0.57
  -5  -5 -15    9.30    0.74
  -5  -4 -15    0.09    0.54
  -5  -3 -15   38.10    1.28
  -5  -2 -15    5.49    0.47
   5   2  15    6.02    0.31
   5   1  15   39.88    1.23
  -5   0 -15    1.36    0.25
   5   0  15    1.10    0.21
  -5   1 -15   39.27    1.26
   5  -1  15   39.26    1.24
  -5   2 -15    6.31    0.46
   5  -2  15    5.89    0.42
  -5   3 -15   37.72    1.30
   5  -3  15   39.96    1.27
   5  -4  15    0.33    0.31
  -6  -3 -15    0.84    0.36
  -6  -2 -15    8.32    0.56
   6   2  15    8.21    0.41
  -6  -1 -15    1.01    0.29
   6   1  15    0.72    0.22
  -6   0 -15    0.12    0.26
   6   0  15   -0.04    0.22
   6  -1  15    0.48    0.24
   6  -2  15    8.72    0.52
   6  -3  15    1.85    0.32
   7   2  15   -0.10    0.24
   7   1  15   23.63    0.85
   7   0  15    1.49    0.28
   7  -1  15   24.27    0.90
   7  -2  15    0.22    0.32
   7  -3  15    3.54    0.41
   8   2  15    1.58    0.32
   8   1  15   -0.13    0.30
   8   0  15    0.04    0.32
   8  -1  15   -0.02    0.34
   8  -2  15    1.59    0.39
   9   2  15    0.35    0.38
   9   1  15    1.49    0.40
   9   0  15   20.11    0.90
   9  -1  15    1.32    0.43
 -11   1  16   -0.34    0.53
 -11   0  16   -0.04    0.53
 -11  -1  16    0.59    0.55
 -10   2  16    0.34    0.43
 -10   1  16   -0.07    0.44
 -10   0  16   17.28    0.91
 -10  -1  16    1.36    0.45
 -10  -2  16    8.75    0.81
 -10  -3  16    4.14    0.58
   9  -3 -16    0.01    0.36
  -9   3  16    0.08    0.40
   9  -2 -16    2.69    0.38
   9  -1 -16    1.68    0.34
  -9   1  16    2.45    0.38
   9   0 -16   -0.10    0.32
  -9   0  16   -0.23    0.34
   9   1 -16    1.56    0.36
  -9  -1  16    2.34    0.40
   9   2 -16    2.46    0.40
  -9  -2  16    3.12    0.44
   9   3 -16   -0.07    0.40
  -9  -3  16    0.15    0.43
   9   4 -16    2.33    0.50
  -9  -4  16    2.97    0.54
   8  -4 -16    1.45    0.39
  -8   3  16   -0.07    0.31
   8  -1 -16   21.00    0.80
  -8   1  16   19.44    0.81
   8   0 -16   83.87    2.47
   8   0 -16   77.10    2.47
  -8   0  16   82.92    2.47
   8   1 -16   22.08    1.10
  -8  -1  16   22.98    0.90
   8   2 -16   20.36    1.17
  -8  -2  16   24.00    0.92
   8   3 -16    0.45    0.35
  -8  -3  16    0.03    0.36
   8   4 -16    1.46    0.42
  -8  -4  16    1.77    0.44
   7  -5 -16    0.51    0.63
   7  -4 -16    0.97    0.34
   7  -2 -16   41.86    1.34
  -7   2  16   41.95    1.33
   7  -1 -16    0.22    0.25
  -7   1  16    0.48    0.25
   7   0 -16    0.01    0.24
   7   0 -16   -0.14    0.28
  -7   0  16   -0.05    0.25
   7   1 -16    0.44    0.29
   7   1 -16    0.16    0.25
  -7  -1  16    0.44    0.26
   7   2 -16   42.10    1.35
  -7  -2  16   40.42    1.37
   7   3 -16    3.75    0.38
  -7  -3  16    4.09    0.54
   7   4 -16    1.29    0.36
  -7  -4  16    0.54    0.37
   7   5 -16    0.77    0.44
  -7  -5  16    0.27    0.43
  -6   3  16   13.63    0.56
   6  -2 -16    5.22    0.42
  -6   2  16    6.16    0.40
   6  -1 -16   25.34    0.88
   6  -1 -16   26.07    0.89
  -6   1  16   25.20    0.88
   6   0 -16   40.27    1.22
   6   0 -16   35.91    1.22
  -6   0  16   37.35    1.26
   6   1 -16   25.42    0.89
  -6  -1  16   25.44    0.91
   6   2 -16    5.73    0.46
   6   2 -16    5.27    0.47
  -6  -2  16    5.34    0.46
   6   3 -16   14.19    0.64
  -6  -3  16   12.81    0.67
   6   4 -16    0.08    0.31
  -6  -4  16   -0.04    0.33
   6   5 -16    3.48    0.41
  -6  -5  16    3.32    0.46
   5  -5 -16   19.08    0.76
   5  -4 -16    0.31    0.26
   5  -3 -16    8.74    0.54
  -5   3  16   10.34    0.45
   5  -2 -16    2.09    0.25
  -5   2  16    2.80    0.31
   5  -1 -16    0.27    0.21
  -5   1  16    0.04    0.20
   5   0 -16    0.02    0.19
   5   0 -16   -0.08    0.20
  -5   0  16   -0.15    0.20
   5   1 -16    0.16    0.20
   5   1 -16    0.22    0.22
  -5  -1  16    0.27    0.21
   5   2 -16    3.36    0.40
   5   2 -16    2.09    0.27
  -5  -2  16    2.86    0.29
   5   3 -16    8.88    0.55
   5   3 -16   10.39    0.53
  -5  -3  16    9.57    0.54
   5   4 -16    0.15    0.29
  -5  -4  16   -0.19    0.29
   5   5 -16   18.66    0.81
  -5  -5  16   19.27    0.88
   4  -5 -16    0.32    0.27
   4  -4 -16    0.11    0.23
   4  -3 -16   16.20    0.62
  -4   3  16   16.96    0.59
   4  -2 -16    0.17    0.19
  -4   2  16    0.35    0.18
   4  -1 -16    0.06    0.18
  -4   1  16    0.05    0.18
   4   0 -16    1.95    0.23
  -4   0  16    2.32    0.30
   4   1 -16    0.20    0.19
   4   1 -16    0.06    0.19
   4   2 -16    0.43    0.22
   4   3 -16   16.06    0.68
   4   3 -16   17.21    0.67
   4   4 -16    0.25    0.26
  -4  -4  16   -0.17    0.26
   4   5 -16    0.38    0.32
  -4  -5  16    0.53    0.33
   4   6 -16    0.45    0.39
  -4  -6  16    0.37    0.42
   3  -5 -16    9.18    0.49
   3  -4 -16   17.09    0.64
   3  -3 -16    4.23    0.34
  -3   3  16    4.34    0.30
  -3   3  16    4.28    0.42
   3  -2 -16   17.05    0.65
  -3   2  16   15.90    0.58
   3  -1 -16   -0.01    0.17
   3   0 -16    0.27    0.18
   3   2 -16   16.74    0.63
   3   2 -16   15.64    0.63
   3   3 -16    3.84    0.40
   3   3 -16    4.43    0.39
   3   4 -16   16.52    0.68
   3   4 -16   17.09    0.71
   3   5 -16   10.18    0.60
   3   6 -16    0.10    0.36
   2  -6 -16    1.89    0.32
   2  -5 -16    3.37    0.39
   2  -4 -16    5.94    0.38
   2  -3 -16    5.38    0.35
  -2   3  16    6.40    0.44
  -2   3  16    5.85    0.32
   2  -2 -16   -0.16    0.19
  -2   2  16   -0.02    0.25
   2  -1 -16   16.01    0.58
   2   0 -16    2.54    0.28
   2   1 -16   16.08    0.65
   2   2 -16   -0.05    0.19
   2   2 -16    0.11    0.20
   2   3 -16    5.53    0.41
   2   3 -16    6.38    0.42
   2   4 -16    6.62    0.48
   2   4 -16    6.28    0.46
   2   5 -16    4.68    0.48
   2   6 -16    0.03    0.34
   1  -6 -16   -0.16    0.31
   1  -5 -16   -0.01    0.24
   1  -4 -16    2.22    0.24
   1  -3 -16    7.02    0.38
   1  -2 -16   63.46    1.89
   1  -1 -16    5.11    0.32
  -1   1  16    4.49    0.42
   1   0 -16    0.06    0.16
   1   1 -16    5.08    0.43
   1   2 -16   63.20    1.90
   1   3 -16    6.56    0.43
   1   3 -16    7.03    0.44
   1   4 -16    1.64    0.28
   1   4 -16    1.41    0.26
   1   5 -16    0.10    0.29
   1   5 -16    0.24    0.35
   1   6 -16   -0.14    0.35
   1   6 -16   -0.16    0.32
   0  -6 -16    6.05    0.56
   0  -5 -16   11.36    0.55
   0  -4 -16   57.00    1.72
   0  -3 -16   28.81    1.07
   0  -2 -16   13.75    0.53
   0  -1 -16   23.79    0.78
   0   1  16   22.68    0.84
   0   0 -16    9.46    0.41
   0   0  16    8.65    0.53
   0   1 -16   22.45    0.85
   0   2 -16   14.40    0.56
   0  -2  16   13.75    0.55
   0   3 -16   26.65    0.90
   0   3 -16   25.76    0.89
   0  -3  16   25.90    0.89
   0   4 -16   57.84    1.80
   0   4 -16   60.63    1.81
   0  -4  16   58.03    1.82
   0   5 -16   11.77    0.62
   0   5 -16   12.10    0.60
   0  -5  16   12.59    0.67
  -1  -6 -16    3.87    0.42
  -1  -5 -16   14.04    0.63
  -1  -4 -16    1.37    0.25
  -1  -3 -16    2.47    0.25
  -1  -2 -16    4.88    0.35
  -1  -1 -16    1.20    0.20
  -1   0 -16   -0.06    0.17
   1   0  16    0.09    0.27
  -1   1 -16    0.84    0.20
   1  -1  16    0.90    0.31
   1  -1  16    0.82    0.17
  -1   2 -16    4.67    0.35
   1  -2  16    4.37    0.56
   1  -2  16    4.12    0.33
  -1   3 -16    2.43    0.27
   1  -3  16    2.39    0.26
  -1   4 -16    1.63    0.29
  -1   4 -16    1.40    0.27
   1  -4  16    1.42    0.28
  -1   5 -16   15.17    0.68
  -1   5 -16   14.07    0.67
   1  -5  16   15.91    0.74
  -1   6 -16    0.02    0.35
  -2  -6 -16    6.26    0.68
  -2  -5 -16    0.17    0.31
  -2  -4 -16   16.31    0.66
  -2  -3 -16   16.41    0.63
  -2  -2 -16    9.42    0.45
  -2  -1 -16    0.56    0.19
  -2   0 -16    4.00    0.34
   2   0  16    3.42    0.28
  -2   1 -16    0.72    0.20
   2  -1  16    0.56    0.17
   2  -1  16    1.26    0.49
  -2   2 -16    8.19    0.52
   2  -2  16    9.24    0.65
   2  -2  16    8.36    0.43
  -2   3 -16   17.71    0.68
   2  -3  16   17.56    0.67
   2  -3  16   16.08    0.97
  -2   4 -16   18.41    0.72
  -2   4 -16   16.45    0.71
   2  -4  16   17.64    0.72
  -2   5 -16    0.15    0.31
  -2   5 -16    0.27    0.31
   2  -5  16    0.19    0.34
  -3  -4 -16    3.24    0.34
  -3  -3 -16    0.21    0.24
  -3  -2 -16    4.30    0.47
  -3  -1 -16    2.00    0.24
  -3   0 -16   -0.18    0.20
   3   0  16   -0.02    0.16
   3  -1  16    2.23    0.23
  -3   2 -16    3.86    0.41
   3  -2  16    4.32    0.36
  -3   3 -16    0.21    0.26
   3  -3  16    0.10    0.24
  -3   4 -16    4.03    0.36
   3  -4  16    3.33    0.36
  -3   5 -16    5.40    0.57
  -3   5 -16    6.15    0.64
  -4  -5 -16    0.39    0.52
  -4  -4 -16    3.79    0.38
  -4  -3 -16    1.33    0.30
  -4  -2 -16    0.14    0.25
  -4  -1 -16    9.63    0.51
   4   1  16    9.61    0.43
  -4   0 -16    7.70    0.48
   4   0  16    7.66    0.40
  -4   1 -16   10.52    0.53
   4  -1  16    9.62    0.48
  -4   2 -16    0.01    0.25
   4  -2  16    0.09    0.23
   4  -3  16    1.09    0.27
  -4   4 -16    4.10    0.39
   4  -4  16    3.70    0.38
  -4   5 -16    0.20    0.36
  -5  -4 -16    0.29    0.40
  -5  -3 -16    0.13    0.32
  -5  -2 -16    6.66    0.52
  -5  -1 -16   -0.02    0.26
   5   1  16    0.08    0.20
  -5   0 -16   -0.11    0.26
  -5   1 -16   -0.10    0.32
   5  -1  16   -0.05    0.23
   5  -2  16    6.16    0.47
   5  -4  16    0.65    0.44
  -5   5 -16    0.27    0.40
   6   2  16    1.07    0.22
   6   1  16    4.36    0.42
   6   0  16    6.43    0.46
   6  -1  16    4.06    0.45
   6  -2  16    1.21    0.31
   6  -3  16   10.27    0.65
   7   2  16    9.85    0.53
   7   1  16    1.46    0.31
   7   0  16   -0.04    0.29
   7  -1  16    1.29    0.33
   7  -2  16   11.98    0.69
   8   2  16    0.33    0.34
   8   1  16   21.88    0.89
   8   0  16    0.19    0.35
   8  -1  16   21.38    1.03
   8  -2  16   -0.12    0.47
   9   1  16    0.31    0.44
   9   0  16   -0.05    0.45
   9  -1  16    0.41    0.48
 -10   1  17   -0.15    0.48
 -10   0  17    0.41    0.48
 -10  -1  17    6.61    0.83
 -10  -2  17    6.62    0.84
  -9   2  17   -0.11    0.40
   9   0 -17    0.31    0.37
  -9   0  17    0.49    0.40
   9   1 -17    9.37    0.86
  -9  -1  17    7.44    0.73
  -9  -3  17    0.12    0.48
   8  -4 -17    3.21    0.46
   8  -3 -17    4.82    0.61
   8  -1 -17    0.12    0.37
   8  -1 -17    0.06    0.31
  -8   1  17   -0.17    0.32
   8   0 -17   -0.05    0.31
  -8   0  17   -0.11    0.34
   8   1 -17    0.06    0.31
  -8  -1  17   -0.10    0.33
   8   2 -17    3.67    0.41
  -8  -2  17    3.99    0.43
   8   3 -17    4.30    0.46
  -8  -3  17    4.40    0.48
   8   4 -17    3.50    0.50
  -8  -4  17    4.29    0.54
   7  -4 -17    0.32    0.41
   7  -3 -17    0.21    0.34
  -7   3  17    0.00    0.31
   7  -2 -17   -0.12    0.29
  -7   2  17    0.07    0.28
   7  -1 -17    1.32    0.30
   7  -1 -17    1.10    0.31
  -7   1  17    1.01    0.30
   7   0 -17    9.32    0.55
   7   0 -17    7.60    0.58
  -7   0  17    8.77    0.55
   7   1 -17    1.41    0.31
  -7  -1  17    1.89    0.33
   7   2 -17   -0.03    0.51
  -7  -2  17    0.28    0.32
   7   3 -17    0.00    0.42
  -7  -3  17    0.05    0.35
   7   4 -17    0.51    0.41
  -7  -4  17    0.68    0.42
   6  -3 -17    0.02    0.29
  -6   3  17    0.08    0.26
   6  -2 -17    5.14    0.47
   6  -2 -17    6.03    0.46
  -6   2  17    5.36    0.43
   6  -1 -17    0.30    0.26
   6  -1 -17    0.73    0.27
  -6   1  17    0.91    0.25
   6   0 -17    0.28    0.25
   6   0 -17   -0.01    0.28
  -6   0  17   -0.01    0.25
   6   1 -17    0.46    0.26
   6   1 -17    0.39    0.28
  -6  -1  17    0.98    0.28
   6   2 -17    6.27    0.51
  -6  -2  17    5.07    0.51
   6   3 -17    0.02    0.30
  -6  -3  17   -0.04    0.32
   6   4 -17    7.62    0.63
  -6  -4  17    7.50    0.66
   6   5 -17    4.53    0.48
  -6  -5  17    5.95    0.56
   5  -5 -17    0.75    0.37
   5  -3 -17   11.38    0.57
  -5   3  17   12.10    0.52
   5  -2 -17   30.00    1.03
  -5   2  17   31.89    1.01
   5  -1 -17    0.61    0.24
  -5   1  17    0.44    0.23
   5   0 -17    4.79    0.41
   5   0 -17    4.73    0.41
   5   1 -17    1.12    0.25
   5   1 -17    0.89    0.26
  -5  -1  17    1.41    0.27
   5   2 -17   31.64    1.07
   5   2 -17   30.02    1.07
  -5  -2  17   32.79    1.09
   5   3 -17   11.27    0.61
  -5  -3  17   12.46    0.63
   5   4 -17   38.53    1.31
  -5  -4  17   39.08    1.35
   5   5 -17    0.39    0.39
  -5  -5  17    0.40    0.41
   4  -5 -17    0.29    0.32
   4  -4 -17    2.62    0.30
   4  -3 -17    5.26    0.42
  -4   3  17    5.05    0.36
   4  -2 -17   21.81    0.78
  -4   2  17   21.90    0.76
   4  -1 -17   10.19    0.48
  -4   1  17    9.60    0.47
   4   0 -17    0.05    0.21
  -4   0  17    0.09    0.22
   4   1 -17    9.68    0.48
   4   1 -17    9.36    0.49
   4   2 -17   21.08    0.80
   4   2 -17   22.38    0.81
   4   3 -17    5.00    0.46
   4   4 -17    3.04    0.35
  -4  -4  17    2.88    0.36
   4   5 -17    0.25    0.37
  -4  -5  17   -0.05    0.36
   3  -5 -17   18.52    0.74
   3  -4 -17   32.45    1.06
   3  -3 -17    7.69    0.43
  -3   3  17    6.73    0.39
   3  -2 -17    3.53    0.35
  -3   2  17    3.45    0.32
   3  -1 -17    2.76    0.34
   3   0 -17    1.58    0.29
   3   1 -17    2.45    0.26
   3   2 -17    4.13    0.42
   3   2 -17    4.10    0.41
   3   3 -17    7.89    0.53
   3   3 -17    8.93    0.51
   3   4 -17   34.83    1.18
   3   5 -17   18.29    0.81
   2  -5 -17    1.92    0.31
   2  -4 -17    0.23    0.24
   2  -3 -17    5.32    0.38
  -2   3  17    5.24    0.34
   2  -2 -17   21.48    0.75
   2  -1 -17   -0.04    0.19
   2   0 -17   -0.04    0.19
   2   1 -17    0.23    0.21
   2   2 -17   22.37    0.82
   2   2 -17   23.29    0.82
   2   3 -17    4.86    0.45
   2   3 -17    4.92    0.44
   2   4 -17   -0.15    0.27
   2   5 -17    2.07    0.36
   2   6 -17   -0.01    0.39
   1  -5 -17    0.13    0.29
   1  -3 -17    2.89    0.35
   1  -2 -17    1.67    0.23
   1  -1 -17    0.76    0.20
   1   0 -17    9.86    0.52
   1   1 -17    1.16    0.22
   1   2 -17    1.50    0.24
   1   3 -17    2.83    0.30
   1   3 -17    2.85    0.31
   1   4 -17    4.55    0.48
   1   5 -17    0.21    0.32
   1   6 -17   -0.22    0.38
   0  -5 -17    8.68    0.55
   0  -4 -17    0.12    0.25
   0  -3 -17    0.83    0.23
   0  -2 -17    0.15    0.20
   0  -1 -17    0.11    0.19
   0   0 -17   -0.12    0.23
   0   1 -17    0.30    0.21
   0   2 -17    0.16    0.23
   0   3 -17    0.46    0.26
   0   3 -17    0.87    0.27
   0  -3  17    0.35    0.24
   0   4 -17   -0.07    0.29
   0  -4  17   -0.02    0.28
   0   5 -17    8.74    0.60
   0  -5  17    8.16    0.82
   0   6 -17    0.24    0.39
  -1  -5 -17    3.54    0.38
  -1  -4 -17   -0.11    0.26
  -1  -3 -17   35.05    1.13
  -1  -2 -17    1.07    0.23
  -1  -1 -17   13.36    0.58
  -1   0 -17   17.63    0.66
  -1   1 -17   14.55    0.59
  -1   2 -17    0.74    0.23
   1  -2  17    1.16    0.22
  -1   3 -17   35.01    1.18
   1  -3  17   36.34    1.17
  -1   4 -17   -0.12    0.29
  -2  -5 -17    0.87    0.41
  -2  -4 -17    2.93    0.34
  -2  -3 -17    0.01    0.25
  -2  -1 -17    2.12    0.26
  -2   0 -17   -0.04    0.21
  -2   1 -17    2.55    0.27
  -2   2 -17   10.76    0.52
   2  -2  17    9.61    0.49
   2  -3  17    0.32    0.25
  -2   4 -17    3.02    0.36
   2  -4  17    3.08    0.35
  -2   5 -17    1.20    0.43
  -3  -5 -17    8.71    0.77
  -3  -4 -17    0.21    0.35
  -3  -3 -17   14.36    0.66
  -3  -2 -17   22.04    0.81
  -3  -1 -17   11.95    0.56
  -3   0 -17   64.06    1.96
   3   0  17   64.56    1.93
  -3   1 -17   13.08    0.60
   3  -1  17   12.95    0.55
  -3   2 -17   23.61    0.92
   3  -2  17   23.39    0.84
   3  -3  17   14.94    0.67
  -3   4 -17    0.28    0.33
   3  -4  17    0.34    0.32
  -3   5 -17    8.87    0.68
  -4  -5 -17    0.91    0.50
  -4  -4 -17    0.49    0.39
  -4  -3 -17    2.54    0.36
  -4  -2 -17   25.22    0.93
  -4  -1 -17   -0.07    0.28
   4   1  17    0.19    0.20
  -4   0 -17    0.02    0.28
   4   0  17    0.01    0.21
   4  -1  17    0.20    0.23
   4  -2  17   26.04    0.93
   4  -3  17    1.89    0.38
  -4   4 -17    0.06    0.37
   4  -4  17    0.57    0.41
  -4   5 -17    0.59    0.43
   5   1  17    0.65    0.23
   5   0  17   40.31    1.29
   5  -1  17    1.25    0.28
   5  -2  17    6.39    0.51
   5  -3  17    0.39    0.34
   6   1  17    0.13    0.27
   6   0  17    0.14    0.29
   6  -1  17   -0.02    0.30
   6  -3  17    0.88    0.45
   7   2  17   -0.01    0.29
   7   1  17    0.52    0.38
   7   0  17    0.93    0.35
   7  -1  17    1.06    0.37
   7  -2  17   -0.11    0.39
   8   2  17   -0.21    0.37
   8   1  17    0.20    0.41
   8   0  17   -0.11    0.42
   8  -1  17    0.20    0.44
 -10   1  18    0.02    0.55
 -10   0  18    0.09    0.53
 -10  -1  18   14.50    1.03
  -9   2  18    0.06    0.45
  -9   1  18   -0.22    0.43
  -9   0  18   -0.40    0.43
  -9  -1  18    3.50    0.51
  -9  -2  18    0.73    0.49
   8  -2 -18    5.70    0.52
   8  -2 -18    6.79    0.65
   8   0 -18    9.35    0.67
  -8   0  18   10.12    0.70
   8   1 -18    5.64    0.61
  -8  -1  18    5.94    0.64
   8   2 -18    6.85    0.79
  -8  -2  18    5.49    0.67
  -8  -3  18   54.88    1.86
   7  -4 -18   -0.17    0.44
   7  -3 -18    2.76    0.41
   7  -3 -18    2.79    0.43
   7  -2 -18    7.51    0.60
   7  -2 -18    6.98    0.65
   7  -1 -18    1.01    0.36
   7  -1 -18    0.80    0.33
  -7   1  18    0.92    0.33
   7   0 -18    0.53    0.38
   7   0 -18   -0.10    0.31
  -7   0  18    0.08    0.32
   7   1 -18    1.37    0.34
  -7  -1  18    1.16    0.34
   7   2 -18    7.84    0.61
  -7  -2  18    6.96    0.64
   7   3 -18    2.49    0.43
  -7  -3  18    2.25    0.44
   7   4 -18   -0.09    0.44
  -7  -4  18    0.46    0.46
   6  -4 -18   -0.01    0.39
   6  -3 -18    0.21    0.35
  -6   3  18    0.18    0.30
   6  -2 -18    0.72    0.31
   6  -2 -18    0.44    0.33
  -6   2  18   -0.13    0.27
   6  -1 -18   12.60    0.68
   6  -1 -18   12.93    0.65
  -6   1  18   12.68    0.62
   6   0 -18   21.94    0.86
   6   0 -18   22.94    0.85
  -6   0  18   20.80    0.85
   6   1 -18   13.59    0.74
  -6  -1  18   14.74    0.70
  -6  -2  18    1.54    0.35
   6   3 -18   -0.11    0.34
  -6  -3  18    0.13    0.36
   6   4 -18    0.92    0.43
  -6  -4  18    0.54    0.42
   5  -4 -18    2.04    0.37
   5  -2 -18   18.79    0.76
  -5   2  18   19.73    0.72
   5  -1 -18    7.62    0.50
  -5   1  18    6.74    0.47
   5   0 -18   -0.03    0.25
   5   0 -18   -0.22    0.46
  -5   0  18    0.16    0.26
   5   1 -18    6.98    0.54
   5   1 -18    7.27    0.52
  -5  -1  18    8.98    0.53
   5   2 -18   22.48    0.86
  -5  -2  18   21.41    0.86
   5   3 -18    7.38    0.59
  -5  -3  18    6.66    0.58
   5   4 -18    1.46    0.39
  -5  -4  18    1.76    0.40
   5   5 -18    0.58    0.45
  -5  -5  18   -0.14    0.45
   4  -5 -18    0.11    0.45
   4  -4 -18   19.99    0.81
   4  -2 -18   13.52    0.60
  -4   2  18   13.27    0.57
   4  -1 -18   10.06    0.54
  -4   1  18   10.16    0.51
   4   0 -18    6.27    0.46
  -4   0  18    5.91    0.44
   4   1 -18    9.11    0.53
   4   1 -18    9.17    0.52
   4   2 -18   13.68    0.64
   4   3 -18    1.71    0.33
   4   4 -18   21.34    0.88
  -4  -4  18   21.12    0.90
   4   5 -18    0.00    0.41
  -4  -5  18    0.02    0.41
   3  -5 -18    6.90    0.84
   3  -4 -18    1.99    0.32
   3  -3 -18    6.73    0.48
  -3   3  18    6.59    0.42
   3  -2 -18    1.50    0.27
  -3   2  18    1.03    0.23
   3  -1 -18   -0.07    0.38
   3   0 -18    0.12    0.23
   3   1 -18    0.11    0.25
   3   2 -18    1.21    0.30
   3   2 -18    0.78    0.28
   3   3 -18    7.64    0.55
   3   4 -18    1.69    0.36
   3   5 -18    7.28    0.67
   2  -5 -18    0.19    0.35
   2  -4 -18   28.16    0.98
   2  -3 -18    5.60    0.44
  -2   3  18    5.34    0.39
   2  -2 -18   68.99    2.08
   2  -1 -18    1.33    0.31
   2   0 -18   42.20    1.34
   2   1 -18    1.69    0.27
   2   2 -18   72.47    2.21
   2   2 -18   73.31    2.22
   2   3 -18    4.67    0.49
   2   4 -18   27.61    1.02
   2   5 -18    0.20    0.38
   1  -5 -18    9.37    0.61
   1  -4 -18    2.81    0.33
   1  -3 -18    0.27    0.26
   1  -2 -18    9.28    0.48
   1   0 -18    0.02    0.22
   1   1 -18    2.01    0.26
   1   2 -18    9.47    0.52
   1   3 -18    0.26    0.29
   1   4 -18    2.77    0.37
   1   5 -18   10.50    0.70
   0  -5 -18    1.71    0.38
   0  -4 -18    0.18    0.30
   0  -3 -18    6.69    0.47
   0  -2 -18    8.55    0.48
   0  -1 -18   37.37    1.20
   0   0 -18   81.16    2.43
   0   1 -18   37.27    1.22
   0   2 -18    8.08    0.50
   0   3 -18    6.99    0.53
   0   4 -18    0.08    0.33
   0   5 -18    2.43    0.41
  -1  -5 -18    1.69    0.45
  -1  -4 -18    3.46    0.37
  -1  -3 -18    5.06    0.46
  -1  -2 -18   25.34    0.89
  -1  -1 -18    3.48    0.40
  -1   1 -18    4.24    0.42
  -1   2 -18   26.24    1.00
   1  -2  18   26.12    0.91
   1  -3  18    5.56    0.48
  -1   4 -18    4.26    0.41
   1  -4  18    3.20    0.39
  -1   5 -18    1.66    0.42
  -2  -5 -18    1.04    0.46
  -2  -4 -18    7.54    0.60
  -2  -3 -18    0.13    0.30
  -2  -2 -18    0.10    0.26
  -2   0 -18    4.25    0.44
  -2   1 -18    0.05    0.26
   2  -1  18    0.30    0.22
   2  -2  18   -0.02    0.24
   2  -3  18    0.38    0.30
  -2   4 -18    9.01    0.65
   2  -4  18    7.96    0.63
  -2   5 -18    0.93    0.43
  -3  -5 -18   10.63    0.86
  -3  -4 -18    0.65    0.41
  -3  -3 -18    7.50    0.60
  -3  -2 -18    2.92    0.34
  -3  -1 -18    0.00    0.28
  -3   0 -18    0.14    0.29
   3   0  18    0.07    0.21
   3  -1  18    0.24    0.24
   3  -2  18    2.96    0.32
   3  -3  18    7.15    0.63
  -3   4 -18    1.39    0.40
   3  -4  18    1.03    0.61
  -3   5 -18   11.52    0.81
  -4  -3 -18    1.18    0.49
  -4  -2 -18    0.07    0.40
   4   0  18    2.87    0.30
   4  -1  18   11.38    0.57
   4  -2  18   -0.06    0.29
   4  -3  18    1.25    0.36
  -4   4 -18    0.16    0.44
   5   1  18   -0.03    0.26
   5   0  18    0.00    0.27
   5  -1  18    0.03    0.30
   5  -2  18    1.29    0.35
   5  -3  18    0.43    0.39
   6   1  18   15.01    0.68
   6   0  18    0.06    0.32
   6  -1  18   15.57    0.76
   6  -2  18    7.49    0.67
   7   1  18    1.31    0.44
   7   0  18    0.07    0.38
  -9   1  19   -0.01    0.50
  -9   0  19    0.57    0.51
  -9  -1  19    6.44    0.62
   8  -3 -19    9.53    0.96
  -8   2  19   -0.12    0.43
  -8   1  19   -0.03    0.41
  -8   0  19   -0.31    0.42
  -8  -1  19    4.45    0.50
  -8  -2  19    1.04    0.47
  -8  -3  19   12.82    0.94
   7  -3 -19    7.49    0.78
   7  -2 -19    8.53    0.74
   7  -2 -19    9.14    0.69
   7  -1 -19    1.79    0.40
  -7   1  19   -0.10    0.36
   7   0 -19    1.27    0.37
  -7   0  19    1.51    0.39
   7   1 -19    1.60    0.39
  -7  -1  19    2.07    0.41
   7   2 -19    8.95    0.89
  -7  -2  19    8.86    0.74
  -7  -3  19    8.82    0.80
   6  -4 -19    2.15    0.60
   6  -3 -19    2.81    0.45
   6  -2 -19    2.27    0.38
  -6   2  19    0.07    0.32
   6  -1 -19    2.06    0.36
   6  -1 -19    1.95    0.38
  -6   1  19    1.89    0.34
   6   0 -19   -0.24    0.32
  -6   0  19   -0.10    0.33
   6   1 -19    2.21    0.36
  -6  -1  19    2.14    0.38
   6   2 -19    2.12    0.39
  -6  -2  19    1.82    0.40
   6   3 -19    2.02    0.42
  -6  -3  19    2.01    0.44
   6   4 -19    2.11    0.50
  -6  -4  19    2.67    0.51
   5  -4 -19    5.33    0.49
  -5   3  19   -0.28    0.30
   5  -1 -19   28.73    1.07
  -5   1  19   29.87    1.04
   5   0 -19    0.01    0.31
  -5   0  19    0.17    0.30
   5   1 -19   28.58    1.15
  -5  -1  19   29.35    1.06
   5   2 -19    9.01    0.63
  -5  -2  19    8.84    0.62
   5   3 -19   20.53    0.92
  -5  -3  19   21.26    0.92
   5   4 -19    4.71    0.50
  -5  -4  19    5.84    0.70
   4  -4 -19    3.69    0.43
   4  -3 -19   -0.04    0.33
  -4   3  19   -0.10    0.27
   4  -2 -19    1.88    0.32
  -4   2  19    0.07    0.27
   4  -1 -19    9.52    0.57
  -4   1  19    9.80    0.54
   4   0 -19   -0.05    0.29
  -4   0  19   -0.05    0.26
   4   1 -19   11.57    0.62
   4   2 -19    2.23    0.35
   4   3 -19    0.62    0.55
  -4  -4  19    4.02    0.46
   3  -4 -19   15.24    0.74
   3  -2 -19    2.73    0.34
  -3   2  19    2.65    0.29
   3  -1 -19   17.13    0.71
   3   0 -19    3.73    0.35
   3   1 -19   18.61    0.78
   3   2 -19    3.70    0.37
   3   3 -19    4.09    0.41
   3   4 -19   15.21    0.80
   3   5 -19   -0.15    0.45
   2  -5 -19    1.58    0.45
   2  -4 -19    0.27    0.35
   2  -2 -19    7.69    0.59
   2  -1 -19    1.27    0.29
   2   0 -19   -0.14    0.27
   2   1 -19    1.73    0.31
   2   2 -19    8.99    0.57
   2   3 -19    9.46    0.62
   2   4 -19    0.88    0.37
   2   5 -19    2.10    0.47
   1  -5 -19   10.78    0.74
   1  -4 -19    0.22    0.34
  -1   4  19    0.09    0.35
   1  -3 -19    1.96    0.42
   1  -2 -19   10.57    0.57
   1  -1 -19    0.96    0.28
   1   0 -19   44.46    1.42
   1   1 -19    0.73    0.28
   1   3 -19    3.31    0.39
   1   4 -19    0.93    0.38
   1   5 -19   10.62    0.79
   0  -5 -19    0.96    0.54
   0  -4 -19    0.97    0.45
   0  -3 -19    3.45    0.36
   0  -2 -19    8.60    0.54
   0   0 -19   -0.05    0.27
   0   1 -19    0.81    0.30
   0   3 -19    3.72    0.40
   0   4 -19    1.35    0.40
   0   5 -19    1.43    0.46
  -1  -4 -19    6.62    0.64
  -1  -3 -19    0.13    0.32
  -1  -2 -19   13.86    0.97
  -1  -1 -19    0.44    0.29
  -1   0 -19   19.29    0.77
   1  -3  19    0.06    0.32
  -1   4 -19    7.18    0.66
   1  -4  19    6.31    0.66
  -2  -4 -19    5.74    0.69
  -2  -3 -19    4.41    0.42
  -2  -2 -19    0.25    0.32
  -2  -1 -19   -0.17    0.30
   2  -2  19    0.26    0.29
  -2   4 -19    5.61    0.69
  -3  -3 -19   27.38    1.17
   3  -1  19    0.15    0.28
   3  -2  19    6.53    0.55
   3  -3  19   28.69    1.07
  -3   4 -19    7.19    0.77
   4   0  19    0.07    0.45
   4  -1  19    2.54    0.34
   4  -2  19   16.41    0.77
   4  -3  19    2.29    0.43
  -4   4 -19    0.75    0.51
   5   0  19   19.62    0.81
   5  -1  19    0.22    0.34
   5  -2  19    0.64    0.40
   6   1  19    0.17    0.35
   6   0  19   -0.22    0.36
   6  -1  19    0.03    0.41
   6  -2  19    5.96    0.75
   7   0  19    0.72    0.46
  -8   1  20    0.05    0.47
  -8   0  20    3.23    0.52
  -8  -1  20    0.13    0.49
  -8  -2  20   -0.13    0.52
   7  -3 -20    0.94    0.72
  -7   2  20   -0.03    0.42
  -7   1  20   -0.25    0.41
  -7   0  20   -0.12    0.41
  -7  -1  20    8.01    0.75
  -7  -2  20    3.67    0.52
  -7  -3  20    1.03    0.53
   6  -3 -20    3.98    0.53
   6  -2 -20   10.59    0.89
   6  -2 -20    9.56    0.77
   6   0 -20   24.86    1.04
  -6   0  20   28.93    1.06
   6   1 -20   11.10    0.83
  -6  -1  20   12.81    0.76
  -6  -2  20    9.56    0.98
  -6  -3  20    4.76    0.55
   5  -4 -20    0.64    0.50
   5  -3 -20    2.50    0.58
  -5   3  20    0.16    0.36
   5  -1 -20    1.66    0.39
  -5   1  20    1.55    0.36
   5   0 -20   -0.07    0.34
  -5   0  20   -0.03    0.34
   5   1 -20    1.49    0.38
  -5  -1  20    1.20    0.37
   5   2 -20    5.22    0.64
  -5  -2  20    5.24    0.62
   5   3 -20    3.18    0.48
  -5  -3  20    3.40    0.48
   5   4 -20    0.45    0.50
  -5  -4  20    0.95    0.49
   4  -4 -20    0.42    0.46
   4  -2 -20    1.36    0.60
  -4   2  20   -0.04    0.30
   4  -1 -20   80.83    2.50
  -4   1  20   83.69    2.50
  -4   0  20   13.84    0.68
   4   1 -20   84.37    2.58
   4   2 -20    1.90    0.39
   4   3 -20    7.25    0.69
  -4  -3  20    6.23    0.65
   4   4 -20    0.22    0.45
  -4  -4  20    0.09    0.44
   3  -4 -20   -0.22    0.43
  -3   2  20   -0.04    0.29
   3  -1 -20    3.05    0.37
   3   0 -20    0.05    0.33
   3   1 -20    3.75    0.40
   3   2 -20    6.18    0.60
   3   3 -20    7.41    0.68
   3   4 -20    0.20    0.45
   2  -4 -20    0.38    0.42
   2  -1 -20   24.09    0.92
   2   0 -20    0.45    0.33
   2   2 -20   -0.12    0.39
   2   3 -20   13.41    0.76
   2   4 -20    0.22    0.51
   1  -4 -20   15.14    0.81
   1  -3 -20    1.62    0.37
   1  -2 -20    0.76    0.41
   1  -1 -20    1.17    0.33
   1   0 -20    0.08    0.31
   1   4 -20   14.40    0.97
   0  -3 -20   11.33    0.71
   0  -2 -20   12.76    0.68
   0  -1 -20    0.23    0.32
   0   4 -20    4.75    0.51
  -1  -4 -20   -0.09    0.46
  -1  -3 -20    2.40    0.42
  -1  -2 -20   11.36    0.68
  -1  -1 -20    6.71    0.65
  -1   4 -20    0.31    0.46
   2  -2  20    9.35    0.62
   2  -3  20    2.53    0.43
  -2   4 -20   16.04    0.94
   3  -1  20    2.70    0.36
   3  -2  20    6.90    0.63
   3  -3  20    3.86    0.47
   4  -1  20    0.38    0.36
   4  -2  20   13.12    0.91
   5   0  20   -0.21    0.37
   5  -1  20    0.21    0.39
   5  -2  20    0.18    0.45
   6   0  20    7.74    0.75
  -7   1  21   -0.02    0.49
  -7  -1  21   29.49    1.26
  -6   2  21    0.35    0.44
  -6   1  21   -0.08    0.41
  -6   0  21   -0.17    0.44
  -6  -1  21    0.96    0.46
  -6  -2  21    0.76    0.50
   5  -3 -21    0.60    0.53
  -5   2  21   -0.04    0.37
  -5   1  21    0.16    0.39
  -5   0  21    3.78    0.45
  -5  -1  21    8.31    0.71
  -5  -2  21    6.05    0.71
  -5  -3  21   -0.33    0.47
   4  -3 -21    0.03    0.48
   4  -2 -21    0.43    0.43
  -4   2  21   -0.19    0.36
  -4   1  21   -0.01    0.36
  -4   0  21   -0.01    0.35
   4   1 -21    4.82    0.52
  -4  -1  21    4.51    0.46
  -4  -2  21   -0.22    0.66
  -4  -3  21    0.16    0.43
   3  -3 -21    1.70    0.47
  -3   3  21   -0.23    0.39
   3  -2 -21    0.29    0.41
  -3   2  21    0.08    0.33
   3   1 -21    1.09    0.40
   3   2 -21    0.21    0.41
   3   3 -21    2.33    0.48
   2  -4 -21    1.69    0.54
   2  -3 -21    2.11    0.45
  -2   3  21   -0.40    0.35
   2  -2 -21    0.79    0.41
   2   2 -21    0.77    0.39
   2   3 -21    2.74    0.48
   1  -4 -21   13.73    0.91
   1  -3 -21   19.50    0.93
   1  -2 -21    4.85    0.46
   1   3 -21   20.47    0.99
   0  -3 -21    6.82    0.69
   0   3 -21    6.60    0.76
  -1   3 -21    6.21    0.79
   3  -2  21    2.18    0.81
   4  -1  21    0.35    0.42
   4  -2  21    2.01    0.49
   5   0  21    3.25    0.47
  -6   1  22   -0.04    0.48
  -6   0  22   -0.04    0.48
  -6  -1  22    7.61    0.87
  -5   1  22   -0.19    0.45
  -5   0  22   -0.01    0.46
  -5  -1  22    5.15    0.56
  -5  -2  22    1.46    0.53
  -4   2  22    0.24    0.43
  -4   1  22    0.23    0.42
  -4   0  22   20.54    0.94
  -4  -1  22    2.66    0.47
  -4  -2  22    8.92    0.80
  -3   2  22    0.10    0.40
  -3   1  22   -0.27    0.39
  -4   1  23    0.05    0.50
  -4   0  23   -0.07    0.48
  -4  -1  23    1.14    0.52
   0   0   0    0.00    0.00
;
_shelx_hkl_checksum              18924
